# Supplementary material for: 5-Phenyl-1,3,4-oxadiazol-2-amine
Source: Acta Crystallogr Sect E Struct Rep Online. 2012 Sep 29;68(Pt 10):o3058. doi: 10.1107/S1600536812040640 (PMC3470405; doi:10.1107/S1600536812040640)
Supplement: Supplementary file 1 [file e-68-o3058-sup1.cif]

##############################################################################
#                                                                            #
# This CIF contains the data in a paper accepted for publication in          #
# Acta Crystallographica Section E. It conforms to the requirements of       #
# Notes for Authors for Acta Crystallographica Section E, and has been       #
# peer reviewed under the auspices of the IUCr Commission on Journals.       #
#                                                                            #
# Full details of the Crystallographic Information File format               #
# are given in the paper "The Crystallographic Information File (CIF):       #
# a New Standard Archive File for Crystallography" by S. R. Hall, F. H.      #
# Allen and I. D. Brown [Acta Cryst. (1991), A47, 655-685].                  #
#                                                                            #
# The current version of the core CIF dictionary is obtainable from          #
# ftp://ftp.iucr.org/pub/cif_core.dic.                                       #
#                                                                            #
# Software is freely available for graphical display of the structure(s)     #
# in this CIF. For information consult the CIF software page                 #
# http://www.iucr.org/resources/cif/software.                                #
#                                                                            #
# This file may be used for bona fide research purposes within the           #
# scientific community so long as proper attribution is given to the journal # 
# article from which it was obtained.                                        #
#                                                                            #
##############################################################################
data_global
_audit_creation_method     'SHELXL-97'
_journal_date_recd_electronic     2012-06-05
_journal_date_accepted     2012-09-26
_journal_name_full     'Acta Crystallographica, Section E'
_journal_year     2012
_journal_volume     68
_journal_issue     10
_journal_page_first     o3058
_journal_page_last     o3058
_journal_paper_category     QO
_journal_paper_doi     10.1107/S1600536812040640
_journal_coeditor_code     IM2386
_publ_contact_author_name     'Prof. Yan Xu'
_publ_contact_author_address
;
 Department of Chemistry
 Zhengzhou University
 Zhengzhou
 450052
 People's Republic of China
;
_publ_contact_author_email     'xuyan@zzu.edu.cn'
_publ_contact_author_fax     '86 371 65962746'
_publ_contact_author_phone     '86 371 65962746'
_publ_section_title
;
5-Phenyl-1,3,4-oxadiazol-2-amine
;
loop_
    _publ_author_name
    _publ_author_footnote
    _publ_author_address
    'Man-Man Song' ?
;
 Department of Chemistry
 Zhengzhou University
 Zhengzhou
 450052
 People's Republic of China
;
    'Kong-Li Wu' ?
;
 Department of Chemistry
 Zhengzhou University
 Zhengzhou
 450052
 People's Republic of China
;
    'Lin Zhu' ?
;
 Department of Chemistry
 Zhengzhou University
 Zhengzhou
 450052
 People's Republic of China
;
    'Juan Zheng' ?
;
 Department of Chemistry
 Zhengzhou University
 Zhengzhou
 450052
 People's Republic of China
;
    'Yan Xu' ?
;
 Department of Chemistry
 Zhengzhou University
 Zhengzhou
 450052
 People's Republic of China
;
_publ_section_synopsis     .
data_I
_audit_creation_method     SHELXL-97
_chemical_name_systematic
;
5-Phenyl-1,3,4-oxadiazol-2-amine
;
_chemical_name_common     ?
_chemical_formula_moiety     'C8 H7 N3 O'
_chemical_formula_sum     'C8 H7 N3 O'
_chemical_formula_iupac     'C8 H7 N3 O'
_chemical_formula_weight     161.17
_chemical_melting_point     ?
_space_group_crystal_system     monoclinic
_space_group_name_H-M_alt     'P 1 21/c 1'
_space_group_name_Hall     '-P 2ybc'
loop_
    _space_group_symop_id
    _space_group_symop_operation_xyz
    1 'x, y, z'
    2 '-x, y+1/2, -z+1/2'
    3 '-x, -y, -z'
    4 'x, -y-1/2, z-1/2'
_cell_length_a     11.194(3)
_cell_length_b     5.8990(5)
_cell_length_c     15.034(5)
_cell_angle_alpha     90.00
_cell_angle_beta     130.193(18)
_cell_angle_gamma     90.00
_cell_volume     758.3(3)
_cell_formula_units_Z     4
_cell_measurement_reflns_used     656
_cell_measurement_theta_min     3.4485
_cell_measurement_theta_max     26.3094
_cell_measurement_temperature     291(2)
_exptl_crystal_description     prism
_exptl_crystal_colour     colourless
_exptl_crystal_size_max     0.26
_exptl_crystal_size_mid     0.24
_exptl_crystal_size_min     0.22
_exptl_crystal_density_diffrn     1.412
_exptl_crystal_density_meas     ?
_exptl_crystal_density_method     'not measured'
_exptl_crystal_F_000     336
_exptl_absorpt_coefficient_mu     0.099
_exptl_absorpt_correction_type     multi-scan
_exptl_absorpt_process_details
;
(CrysAlis PRO; Agilent, 2011)
;
_exptl_absorpt_correction_T_min     0.85136
_exptl_absorpt_correction_T_max     1.00000
_exptl_special_details
;
CrysAlisPro, Agilent Technologies,
Version 1.171.35.19 (release 27-10-2011 CrysAlis171 .NET)
(compiled Oct 27 2011,15:02:11)
Empirical absorption correction using spherical harmonics,
 implemented in SCALE3 ABSPACK scaling algorithm.
;
_diffrn_ambient_temperature     291.15
_diffrn_radiation_type     'Mo K\a'
_diffrn_radiation_wavelength     0.7107
_diffrn_radiation_monochromator     graphite
_diffrn_measurement_device_type     'Agilent Xcalibur Eos Gemini'
_diffrn_measurement_method     '\w scans'
_diffrn_detector_area_resol_mean     16.2312
_diffrn_reflns_number     2912
_diffrn_reflns_av_R_equivalents     0.0398
_diffrn_reflns_theta_min     3.55
_diffrn_reflns_theta_max     26.35
_diffrn_reflns_theta_full     26.35
_diffrn_measured_fraction_theta_max     0.999
_diffrn_measured_fraction_theta_full     0.999
_diffrn_reflns_limit_h_min     -13
_diffrn_reflns_limit_h_max     12
_diffrn_reflns_limit_k_min     -4
_diffrn_reflns_limit_k_max     7
_diffrn_reflns_limit_l_min     -18
_diffrn_reflns_limit_l_max     17
_diffrn_standards_number     ?
_diffrn_standards_interval_count     ?
_diffrn_standards_interval_time     ?
_diffrn_standards_decay_%     ?
_refine_special_details
;
Refinement of <i>F</i>^2^ against ALL reflections. The weighted <i>R</i>-factor
<i>wR</i> and goodness of fit <i>S</i> are based on <i>F</i>^2^, conventional
<i>R</i>-factors <i>R</i> are based on <i>F</i>, with <i>F</i> set to zero for
negative <i>F</i>^2^. The threshold expression of <i>F</i>^2^ >
\s(<i>F</i>^2^) is used only for calculating <i>R</i>-factors(gt) <i>etc</i>.
and is not relevant to the choice of reflections for refinement.
<i>R</i>-factors based on <i>F</i>^2^ are statistically about twice as large
as those based on <i>F</i>, and <i>R</i>- factors based on ALL data will be
even larger.
;
_reflns_number_total     1551
_reflns_number_gt     877
_reflns_threshold_expression     >2sigma(I)
_refine_ls_structure_factor_coef     Fsqd
_refine_ls_matrix_type     full
_refine_ls_R_factor_all     0.1158
_refine_ls_R_factor_gt     0.0556
_refine_ls_wR_factor_gt     0.1098
_refine_ls_wR_factor_ref     0.1369
_refine_ls_goodness_of_fit_ref     1.018
_refine_ls_restrained_S_all     1.018
_refine_ls_number_reflns     1551
_refine_ls_number_parameters     109
_refine_ls_number_restraints     0
_refine_ls_hydrogen_treatment     constr
_refine_ls_weighting_scheme     calc
_refine_ls_weighting_details
         'calc w=1/[\s^2^(Fo^2^)+(0.0540P)^2^+0.0000P] where P=(Fo^2^+2Fc^2^)/3'
_atom_sites_solution_hydrogens     geom
_atom_sites_solution_primary     direct
_atom_sites_solution_secondary     difmap
_refine_ls_shift/su_max     0.000
_refine_ls_shift/su_mean     0.000
_refine_diff_density_max     0.168
_refine_diff_density_min     -0.150
_refine_ls_extinction_method     none
_refine_ls_extinction_coef     ?
loop_
    _atom_type_symbol
    _atom_type_description
    _atom_type_scat_dispersion_real
    _atom_type_scat_dispersion_imag
    _atom_type_scat_source
    'C' 'C' 0.0033 0.0016
                         'International Tables Vol C Tables 4.2.6.8 and 6.1.1.4'
    'H' 'H' 0.0000 0.0000
                         'International Tables Vol C Tables 4.2.6.8 and 6.1.1.4'
    'N' 'N' 0.0061 0.0033
                         'International Tables Vol C Tables 4.2.6.8 and 6.1.1.4'
    'O' 'O' 0.0106 0.0060
                         'International Tables Vol C Tables 4.2.6.8 and 6.1.1.4'
_computing_data_collection     'CrysAlis PRO (Agilent, 2011)'
_computing_cell_refinement     'CrysAlis PRO (Agilent, 2011)'
_computing_data_reduction     'CrysAlis PRO (Agilent, 2011)'
_computing_structure_solution     'SHELXS97 (Sheldrick, 2008)'
_computing_structure_refinement     'SHELXL97 (Sheldrick, 2008)'
_computing_molecular_graphics     '<i>OLEX2</i> (Dolomanov <i>et al.</i>, 2009)'
_computing_publication_material
                                  '<i>OLEX2</i> (Dolomanov <i>et al.</i>, 2009)'
loop_
    _atom_site_type_symbol
    _atom_site_label
    _atom_site_fract_x
    _atom_site_fract_y
    _atom_site_fract_z
    _atom_site_U_iso_or_equiv
    _atom_site_adp_type
    _atom_site_calc_flag
    _atom_site_refinement_flags
    _atom_site_occupancy
    _atom_site_symmetry_multiplicity
    _atom_site_disorder_assembly
    _atom_site_disorder_group
    O O1 -0.15541(17) 0.6145(2) 0.02276(13) 0.0495(5) Uani d . 1 1 . .
    N N1 -0.2177(2) 0.2637(3) -0.04164(18) 0.0617(7) Uani d . 1 1 . .
    N N2 -0.3435(2) 0.4062(3) -0.12624(17) 0.0594(7) Uani d . 1 1 . .
    N N3 -0.3795(2) 0.8025(3) -0.12550(17) 0.0622(7) Uani d . 1 1 . .
    H H3A -0.4628 0.8128 -0.2012 0.075 Uiso d R 1 1 . .
    H H3B -0.3161 0.9341 -0.0922 0.075 Uiso d R 1 1 . .
    C C1 0.1056(3) 0.1191(4) 0.1680(2) 0.0624(8) Uani d . 1 1 . .
    H H1 0.0506 0.0125 0.1084 0.075 Uiso calc R 1 1 . .
    C C2 0.2512(3) 0.0674(4) 0.2723(3) 0.0683(9) Uani d . 1 1 . .
    H H2 0.2942 -0.0749 0.2825 0.082 Uiso calc R 1 1 . .
    C C3 0.3329(3) 0.2221(5) 0.3606(2) 0.0714(9) Uani d . 1 1 . .
    H H3 0.4308 0.1850 0.4303 0.086 Uiso calc R 1 1 . .
    C C4 0.2704(3) 0.4311(5) 0.3463(2) 0.0720(9) Uani d . 1 1 . .
    H H4 0.3259 0.5365 0.4065 0.086 Uiso calc R 1 1 . .
    C C5 0.1250(3) 0.4866(4) 0.2428(2) 0.0578(8) Uani d . 1 1 . .
    H H5 0.0828 0.6292 0.2336 0.069 Uiso calc R 1 1 . .
    C C6 0.0423(3) 0.3320(4) 0.1532(2) 0.0457(6) Uani d . 1 1 . .
    C C7 -0.1115(3) 0.3912(4) 0.0434(2) 0.0450(6) Uani d . 1 1 . .
    C C8 -0.3014(3) 0.6083(4) -0.0839(2) 0.0477(7) Uani d . 1 1 . .
loop_
    _atom_site_aniso_label
    _atom_site_aniso_U_11
    _atom_site_aniso_U_22
    _atom_site_aniso_U_33
    _atom_site_aniso_U_12
    _atom_site_aniso_U_13
    _atom_site_aniso_U_23
    O1 0.0394(10) 0.0366(9) 0.0426(9) -0.0023(7) 0.0129(8) -0.0024(7)
    N1 0.0457(13) 0.0409(11) 0.0551(13) -0.0007(10) 0.0129(11) -0.0039(10)
    N2 0.0413(12) 0.0417(12) 0.0529(13) -0.0017(10) 0.0112(11) -0.0038(10)
    N3 0.0462(13) 0.0409(12) 0.0514(13) 0.0025(10) 0.0097(11) 0.0036(10)
    C1 0.0511(17) 0.0476(15) 0.0623(17) -0.0008(13) 0.0247(15) -0.0049(13)
    C2 0.0508(17) 0.0531(16) 0.0730(19) 0.0128(14) 0.0273(16) 0.0128(14)
    C3 0.0463(16) 0.075(2) 0.0537(18) 0.0022(15) 0.0143(14) 0.0111(15)
    C4 0.0611(19) 0.067(2) 0.0468(16) -0.0069(16) 0.0164(15) -0.0053(14)
    C5 0.0522(17) 0.0457(14) 0.0529(16) 0.0005(12) 0.0236(15) -0.0019(12)
    C6 0.0391(14) 0.0415(13) 0.0467(14) 0.0012(11) 0.0232(12) 0.0037(11)
    C7 0.0404(14) 0.0330(12) 0.0487(14) -0.0002(11) 0.0229(12) 0.0003(11)
    C8 0.0365(14) 0.0447(14) 0.0422(13) -0.0044(12) 0.0164(12) -0.0025(12)
_geom_special_details
;
All e.s.d.'s (except the e.s.d. in the dihedral angle between two l.s. planes)
are estimated using the full covariance matrix. The cell e.s.d.'s are taken
into account individually in the estimation of e.s.d.'s in distances, angles
and torsion angles; correlations between e.s.d.'s in cell parameters are only
used when they are defined by crystal symmetry. An approximate (isotropic)
treatment of cell e.s.d.'s is used for estimating e.s.d.'s involving l.s.
planes.
;
loop_
    _geom_bond_atom_site_label_1
    _geom_bond_atom_site_label_2
    _geom_bond_site_symmetry_2
    _geom_bond_distance
    _geom_bond_publ_flag
    O1 C7 . 1.369(2) ?
    O1 C8 . 1.364(3) ?
    N1 N2 . 1.413(3) ?
    N1 C7 . 1.285(3) ?
    N2 C8 . 1.289(3) ?
    N3 H3A . 0.8936 ?
    N3 H3B . 0.9476 ?
    N3 C8 . 1.328(3) ?
    C1 H1 . 0.9300 ?
    C1 C2 . 1.382(3) ?
    C1 C6 . 1.387(3) ?
    C2 H2 . 0.9300 ?
    C2 C3 . 1.366(4) ?
    C3 H3 . 0.9300 ?
    C3 C4 . 1.364(4) ?
    C4 H4 . 0.9300 ?
    C4 C5 . 1.382(3) ?
    C5 H5 . 0.9300 ?
    C5 C6 . 1.376(3) ?
    C6 C7 . 1.464(3) ?
loop_
    _geom_angle_atom_site_label_1
    _geom_angle_atom_site_label_2
    _geom_angle_atom_site_label_3
    _geom_angle_site_symmetry_1
    _geom_angle_site_symmetry_3
    _geom_angle
    _geom_angle_publ_flag
    C8 O1 C7 . . 102.89(16) ?
    C7 N1 N2 . . 106.97(18) ?
    C8 N2 N1 . . 105.75(18) ?
    H3A N3 H3B . . 115.3 ?
    C8 N3 H3A . . 119.2 ?
    C8 N3 H3B . . 114.6 ?
    C2 C1 H1 . . 120.4 ?
    C2 C1 C6 . . 119.2(2) ?
    C6 C1 H1 . . 120.4 ?
    C1 C2 H2 . . 119.5 ?
    C3 C2 C1 . . 121.0(2) ?
    C3 C2 H2 . . 119.5 ?
    C2 C3 H3 . . 120.1 ?
    C4 C3 C2 . . 119.8(3) ?
    C4 C3 H3 . . 120.1 ?
    C3 C4 H4 . . 119.9 ?
    C3 C4 C5 . . 120.2(2) ?
    C5 C4 H4 . . 119.9 ?
    C4 C5 H5 . . 119.8 ?
    C6 C5 C4 . . 120.3(2) ?
    C6 C5 H5 . . 119.8 ?
    C1 C6 C7 . . 120.3(2) ?
    C5 C6 C1 . . 119.5(2) ?
    C5 C6 C7 . . 120.3(2) ?
    O1 C7 C6 . . 118.30(19) ?
    N1 C7 O1 . . 111.77(19) ?
    N1 C7 C6 . . 129.9(2) ?
    N2 C8 O1 . . 112.6(2) ?
    N2 C8 N3 . . 130.2(2) ?
    N3 C8 O1 . . 117.12(19) ?
loop_
    _geom_torsion_atom_site_label_1
    _geom_torsion_atom_site_label_2
    _geom_torsion_atom_site_label_3
    _geom_torsion_atom_site_label_4
    _geom_torsion_site_symmetry_1
    _geom_torsion_site_symmetry_2
    _geom_torsion_site_symmetry_3
    _geom_torsion_site_symmetry_4
    _geom_torsion
    _geom_torsion_publ_flag
    N1 N2 C8 O1 . . . . 0.7(3) ?
    N1 N2 C8 N3 . . . . -176.1(3) ?
    N2 N1 C7 O1 . . . . -0.4(3) ?
    N2 N1 C7 C6 . . . . -180.0(2) ?
    C1 C2 C3 C4 . . . . 0.1(5) ?
    C1 C6 C7 O1 . . . . -166.5(2) ?
    C1 C6 C7 N1 . . . . 13.1(4) ?
    C2 C1 C6 C5 . . . . -0.5(4) ?
    C2 C1 C6 C7 . . . . 179.8(3) ?
    C2 C3 C4 C5 . . . . -0.1(5) ?
    C3 C4 C5 C6 . . . . -0.2(4) ?
    C4 C5 C6 C1 . . . . 0.5(4) ?
    C4 C5 C6 C7 . . . . -179.8(2) ?
    C5 C6 C7 O1 . . . . 13.9(3) ?
    C5 C6 C7 N1 . . . . -166.5(3) ?
    C6 C1 C2 C3 . . . . 0.3(4) ?
    C7 O1 C8 N2 . . . . -0.9(3) ?
    C7 O1 C8 N3 . . . . 176.4(2) ?
    C7 N1 N2 C8 . . . . -0.2(3) ?
    C8 O1 C7 N1 . . . . 0.8(3) ?
    C8 O1 C7 C6 . . . . -179.6(2) ?
loop_
    _geom_hbond_atom_site_label_D
    _geom_hbond_atom_site_label_H
    _geom_hbond_atom_site_label_A
    _geom_hbond_site_symmetry_A
    _geom_hbond_distance_DH
    _geom_hbond_distance_HA
    _geom_hbond_distance_DA
    _geom_hbond_angle_DHA
    N3 H3A N2 2_454 0.89 2.12 2.997(3) 168.7
    N3 H3B N1 1_565 0.95 2.12 3.054(3) 168.4
_iucr_refine_instructions_details
;
TITL 20120213 in P21/c
CELL 0.71073 11.194 5.899 15.034 90 130.193 90
ZERR 4 0.003 0.0005 0.005 0 0.018 0
LATT 1
SYMM -X,0.5+Y,0.5-Z
SFAC C H N O
UNIT 32 28 12 4
L.S. 5
PLAN  20
SIZE 0.26 0.24 0.22
TEMP 18
BOND $H
CONF
HTAB
fmap 2
acta
REM <HKL>D:/ZY/xy/lwj/20120213/20120213.hkl</HKL>
WGHT    0.054000
FVAR       5.66909
O1    4   -0.155406    0.614455    0.022756    11.00000    0.03935    0.03655 =
         0.04257   -0.00243    0.01290   -0.00233
N1    3   -0.217720    0.263684   -0.041637    11.00000    0.04572    0.04093 =
         0.05507   -0.00390    0.01294   -0.00071
N2    3   -0.343492    0.406230   -0.126240    11.00000    0.04128    0.04169 =
         0.05290   -0.00378    0.01124   -0.00174
N3    3   -0.379531    0.802494   -0.125499    11.00000    0.04624    0.04085 =
         0.05136    0.00362    0.00973    0.00254
AFIX   3
H3A   2   -0.462841    0.812774   -0.201189    11.00000   -1.20000
H3B   2   -0.316141    0.934064   -0.092249    11.00000   -1.20000
AFIX   0
C1    1    0.105567    0.119115    0.167951    11.00000    0.05109    0.04755 =
         0.06230   -0.00486    0.02470   -0.00083
AFIX  43
H1    2    0.050632    0.012471    0.108396    11.00000   -1.20000
AFIX   0
C2    1    0.251213    0.067403    0.272286    11.00000    0.05077    0.05314 =
         0.07300    0.01276    0.02730    0.01284
AFIX  43
H2    2    0.294240   -0.074904    0.282480    11.00000   -1.20000
AFIX   0
C3    1    0.332885    0.222063    0.360616    11.00000    0.04628    0.07451 =
         0.05371    0.01114    0.01435    0.00222
AFIX  43
H3    2    0.430807    0.185006    0.430326    11.00000   -1.20000
AFIX   0
C4    1    0.270446    0.431101    0.346330    11.00000    0.06109    0.06739 =
         0.04681   -0.00534    0.01642   -0.00688
AFIX  43
H4    2    0.325896    0.536524    0.406455    11.00000   -1.20000
AFIX   0
C5    1    0.125022    0.486620    0.242758    11.00000    0.05221    0.04570 =
         0.05286   -0.00187    0.02362    0.00050
AFIX  43
H5    2    0.082834    0.629157    0.233570    11.00000   -1.20000
AFIX   0
C6    1    0.042339    0.331988    0.153151    11.00000    0.03914    0.04148 =
         0.04671    0.00375    0.02322    0.00121
C7    1   -0.111473    0.391209    0.043399    11.00000    0.04035    0.03302 =
         0.04872    0.00034    0.02291   -0.00021
C8    1   -0.301397    0.608251   -0.083895    11.00000    0.03651    0.04473 =
         0.04219   -0.00251    0.01645   -0.00439
HKLF 4 1 1 0 0 0 -1 0 -1 0 -1
REM  20120213 in P21/c
REM R1 =  0.0556 for    877 Fo > 4sig(Fo)  and  0.1158 for all   1551 data
REM    109 parameters refined using      0 restraints
END
WGHT      0.0540      0.0000
REM Highest difference peak  0.168,  deepest hole -0.150,  1-sigma level  0.038
Q1    1   0.2325  0.1319  0.3434  11.00000  0.05    0.17
Q2    1  -0.1856  0.6022  0.0805  11.00000  0.05    0.14
Q3    1  -0.0917  0.6735 -0.0175  11.00000  0.05    0.14
Q4    1  -0.2316  0.1069 -0.0429  11.00000  0.05    0.13
Q5    1  -0.1953  0.3114  0.0363  11.00000  0.05    0.13
Q6    1   0.3072  0.5120  0.2765  11.00000  0.05    0.12
Q7    1   0.0365  0.3592  0.2188  11.00000  0.05    0.12
Q8    1  -0.3477  0.9241 -0.0613  11.00000  0.05    0.12
Q9    1   0.0563  0.2188  0.1802  11.00000  0.05    0.12
Q10   1  -0.3458  0.5987 -0.0279  11.00000  0.05    0.11
Q11   1  -0.1589  0.1329  0.0109  11.00000  0.05    0.11
Q12   1  -0.1837  0.2925 -0.1158  11.00000  0.05    0.11
Q13   1  -0.0453  0.3299  0.1004  11.00000  0.05    0.11
Q14   1   0.0784  0.1221  0.0424  11.00000  0.05    0.11
Q15   1   0.3399  0.1470  0.2641  11.00000  0.05    0.11
Q16   1   0.0305  0.5844  0.2492  11.00000  0.05    0.11
Q17   1  -0.3564  0.4911 -0.0783  11.00000  0.05    0.11
Q18   1   0.2511  0.5579  0.2756  11.00000  0.05    0.11
Q19   1   0.3008  0.5017  0.4422  11.00000  0.05    0.11
Q20   1  -0.3024  0.9199 -0.1212  11.00000  0.05    0.10
;
