# Supplementary material for: 5-Phenyl-1,3,4-oxadiazol-2-amine
Source: Acta Crystallogr Sect E Struct Rep Online. 2012 Sep 29;68(Pt 10):o3058. doi: 10.1107/S1600536812040640 (PMC3470405; doi:10.1107/S1600536812040640)
Supplement: Supplementary file 2 [file e-68-o3058-Isup2.hkl]

# 
# h,k,l, Fc-squared, Fo-squared, sigma(Fo-squared) and status flag 
# 
data_I
_shelx_title ' 20120213 in P21/c' 
_shelx_refln_list_code          4 
_shelx_F_calc_maximum      180.59 
_exptl_crystal_F_000       336.00 
_reflns_d_resolution_high  0.8007 
 
loop_ 
 _symmetry_equiv_pos_as_xyz 
 'x, y, z' 
 '-x, y+1/2, -z+1/2' 
 '-x, -y, -z' 
 'x, -y-1/2, z-1/2' 
 
_cell_length_a    11.1940 
_cell_length_b     5.8990 
_cell_length_c    15.0340 
_cell_angle_alpha  90.000 
_cell_angle_beta  130.193 
_cell_angle_gamma  90.000 
 
_shelx_F_squared_multiplier     1.000 
 
loop_ 
 _refln_index_h 
 _refln_index_k 
 _refln_index_l 
 _refln_F_squared_calc 
 _refln_F_squared_meas 
 _refln_F_squared_sigma 
 _refln_observed_status 
   2   0   0     5257.99     5454.22     36.04 o 
   3   0   0      428.18      480.95     13.42 o 
   4   0   0     1079.93     1144.10     23.95 o 
   5   0   0      413.93      438.82     16.77 o 
   6   0   0       17.67       15.26      4.56 o 
   7   0   0        0.03        9.98      4.37 o 
   8   0   0       58.21       42.24      7.41 o 
   9   0   0       16.45       26.71      6.67 o 
  10   0   0        6.63       12.37      5.33 o 
   1   1   0     2137.99     2017.27      9.95 o 
   2   1   0      359.59      346.93      4.65 o 
   3   1   0      533.19      588.05      7.24 o 
   4   1   0      290.90      318.79      9.03 o 
   5   1   0       42.64       41.83      6.45 o 
   6   1   0       19.78       22.54      7.47 o 
   7   1   0       20.32       20.16      3.66 o 
   8   1   0      140.29      126.09      8.41 o 
   9   1   0        9.04        7.97      3.40 o 
  10   1   0        9.73       17.61      4.76 o 
   0   2   0        0.20        0.93      1.50 o 
   1   2   0      301.23      328.93      4.54 o 
   2   2   0       85.05       97.94      2.33 o 
   3   2   0       88.12       90.32      3.57 o 
   4   2   0        3.19        3.73      0.96 o 
   5   2   0      372.40      373.12     10.86 o 
   6   2   0        9.05       10.16      2.83 o 
   7   2   0      133.51      136.36      9.75 o 
   8   2   0       23.85       27.10      4.44 o 
   9   2   0        0.01        6.07      2.90 o 
  10   2   0        1.24        2.49      2.82 o 
   1   3   0      596.05      651.47      9.14 o 
   2   3   0      888.69      886.55     42.03 o 
   3   3   0      679.81      669.89     24.19 o 
   4   3   0      130.35      139.23      5.47 o 
   5   3   0      192.49      176.44      8.68 o 
   6   3   0       58.63       51.86      8.21 o 
   7   3   0        6.54       -0.58      4.09 o 
   8   3   0       56.52       60.44     10.25 o 
   9   3   0        0.87        3.43      4.09 o 
   0   4   0      351.53      392.68      8.67 o 
   1   4   0       98.22      101.60      3.15 o 
   2   4   0        1.63        1.37      0.88 o 
   3   4   0        1.09        0.03      0.97 o 
   4   4   0       91.57      102.34      7.20 o 
   5   4   0      144.45      151.04     12.78 o 
   6   4   0       12.71       13.12      4.98 o 
   7   4   0       38.48       32.65      7.22 o 
   8   4   0        1.31        9.48      5.85 o 
   1   5   0        6.37        6.06      1.36 o 
   2   5   0       21.11       15.47      2.93 o 
   3   5   0       12.24        9.83      2.88 o 
   4   5   0        2.54        9.96      5.36 o 
   5   5   0        0.32        7.19      5.86 o 
   6   5   0       23.73       27.98      7.00 o 
   7   5   0       19.22       14.69      5.92 o 
   0   6   0       84.17       70.25      9.26 o 
   1   6   0        7.59        2.54      3.87 o 
   2   6   0      116.66      118.88      7.74 o 
   3   6   0        0.00        1.40      2.14 o 
   4   6   0        1.23        6.03      3.28 o 
   5   6   0        7.55       15.99      8.68 o 
   6   6   0        0.07        0.83      4.21 o 
   1   7   0        5.40       -3.24      4.97 o 
   2   7   0        0.19        5.76      5.01 o 
   3   7   0        6.09        3.57      5.29 o 
 -11   1   1        1.79        6.18      4.23 o 
 -10   1   1        0.04        1.32      3.75 o 
  -9   1   1        3.38        4.49      3.30 o 
  -8   1   1        0.33        2.41      2.48 o 
  -7   1   1      130.96      135.51      7.79 o 
  -6   1   1       93.13       89.61      5.76 o 
  -5   1   1      164.45      164.88      8.73 o 
  -4   1   1       10.03        8.41      1.47 o 
  -3   1   1       23.32       19.48      1.46 o 
  -2   1   1      299.05      289.59      4.78 o 
  -1   1   1      688.50      664.37      6.15 o 
   0   1   1     2302.72     2225.14     17.04 o 
   1   1   1       18.61       15.03      1.64 o 
   2   1   1       31.01       28.42      1.62 o 
   3   1   1       56.69       62.20      2.76 o 
   4   1   1      546.52      570.06     12.86 o 
   5   1   1        0.23        2.35      2.18 o 
   6   1   1      157.95      163.61      8.54 o 
   7   1   1        8.00        7.93      3.36 o 
   8   1   1       15.74       14.35      4.00 o 
   9   1   1        0.50       -0.23      9.82 o 
  10   1   1        6.88       11.21      3.82 o 
 -10   2   1        6.98        5.83      3.14 o 
  -9   2   1       12.17       17.59      3.92 o 
  -8   2   1      310.84      306.29     12.58 o 
  -7   2   1       59.65       46.93      4.68 o 
  -6   2   1        3.73        6.81      2.47 o 
  -5   2   1        2.49        4.15      1.41 o 
  -4   2   1      644.10      691.90      8.64 o 
  -3   2   1      165.37      184.49      4.25 o 
  -2   2   1       19.26       19.83      1.51 o 
  -1   2   1      245.85      253.30      8.16 o 
   0   2   1      491.54      535.72     11.47 o 
   1   2   1      116.63      141.37      4.95 o 
   2   2   1      292.31      286.68      4.35 o 
   3   2   1       97.92      108.03      4.36 o 
   4   2   1       55.26       56.09      6.69 o 
   5   2   1        3.95        1.69      1.87 o 
   6   2   1       11.63       10.52      3.70 o 
   7   2   1      305.75      299.00     12.47 o 
   8   2   1       34.17       35.36      4.98 o 
   9   2   1       16.05       11.75      9.62 o 
 -10   3   1        1.37        0.39      3.96 o 
  -9   3   1        0.06        5.74      5.88 o 
  -8   3   1        1.52        0.48      3.74 o 
  -7   3   1      117.14      116.59     11.88 o 
  -6   3   1      168.05      164.85     13.33 o 
  -5   3   1       70.71       69.04      4.59 o 
  -4   3   1       43.00       52.47      2.39 o 
  -3   3   1      177.09      150.72     10.20 o 
  -2   3   1       66.03       53.62      4.84 o 
  -1   3   1        2.29        1.44      0.81 o 
   0   3   1      475.74      510.68      6.77 o 
   1   3   1      516.60      592.43     13.42 o 
   2   3   1       18.90       18.07      2.11 o 
   3   3   1       53.04       53.62      3.78 o 
   4   3   1        2.03        2.95      1.98 o 
   5   3   1      194.42      204.39     14.29 o 
   6   3   1        2.75        4.87      4.56 o 
   7   3   1       18.31       21.05      6.36 o 
   8   3   1       24.59       41.13      8.75 o 
   9   3   1        0.69       12.52      5.94 o 
  -9   4   1        0.12       -4.98      4.98 o 
  -8   4   1        0.60        9.22      4.69 o 
  -7   4   1       19.96        6.57      4.09 o 
  -6   4   1        1.44        2.31      4.21 o 
  -5   4   1        0.16        2.19      3.30 o 
  -4   4   1        5.16       15.54      3.57 o 
  -3   4   1        2.24        2.46      0.46 o 
  -2   4   1        1.73        3.17      1.58 o 
  -1   4   1       61.75       63.37      2.61 o 
   0   4   1        3.34        2.69      1.04 o 
   1   4   1       39.12       34.37      2.28 o 
   2   4   1       13.43        9.85      2.54 o 
   3   4   1        6.37       15.71      3.79 o 
   4   4   1      155.07      163.39      9.02 o 
   5   4   1        5.69        7.59      4.07 o 
   6   4   1        2.12        1.60      4.54 o 
   7   4   1        0.08        4.64      3.97 o 
   8   4   1        5.84        5.28      4.86 o 
  -8   5   1        0.89        6.14      5.17 o 
  -7   5   1       42.07       50.97      9.19 o 
  -6   5   1       64.84       70.65     10.13 o 
  -5   5   1       41.96       42.69     11.42 o 
  -4   5   1       66.49       64.96      6.24 o 
  -3   5   1       12.21       14.78      3.29 o 
  -2   5   1      437.24      414.70     17.72 o 
  -1   5   1        0.14       -0.48      0.92 o 
   0   5   1      188.96      183.22      4.59 o 
   1   5   1        4.23        2.14      1.28 o 
   2   5   1      176.79      196.66      7.59 o 
   3   5   1        8.40        6.14      2.76 o 
   4   5   1      141.02      133.57      9.05 o 
   5   5   1        0.60        7.58      4.36 o 
   6   5   1        0.04       -4.82      5.14 o 
   7   5   1        0.17        5.25      4.87 o 
  -6   6   1        3.23        0.18      3.81 o 
  -5   6   1       11.95       20.16      4.61 o 
  -4   6   1       30.81       39.24      5.64 o 
  -3   6   1       44.02       51.82      4.39 o 
  -2   6   1        0.32       -5.25      5.25 o 
  -1   6   1       74.37       81.80     10.18 o 
   0   6   1        1.27       -3.38      3.38 o 
   1   6   1        0.02       -5.50      5.50 o 
   2   6   1       11.10        7.83      2.81 o 
   3   6   1        0.09       -1.41      2.19 o 
   4   6   1        5.49       11.87      3.05 o 
   5   6   1        1.58       14.03      8.53 o 
  -3   7   1        0.88       -0.50      4.74 o 
  -2   7   1        1.81        6.92      5.87 o 
  -1   7   1        3.44       -4.04      4.04 o 
   0   7   1        0.06       -4.01      4.01 o 
   1   7   1        1.72       -1.63      2.82 o 
   2   7   1        1.28        1.47      4.75 o 
 -11   0   2       13.76       17.39      6.03 o 
 -10   0   2       15.11       21.62      6.79 o 
  -9   0   2        0.27        3.20      4.07 o 
  -8   0   2       81.31       93.72      9.71 o 
  -7   0   2       25.42       23.06      5.10 o 
  -6   0   2     1302.81     1333.72     28.87 o 
  -5   0   2      126.99      118.88      8.10 o 
  -4   0   2       30.06       26.00      2.55 o 
  -3   0   2      161.35      149.52      6.63 o 
  -2   0   2      973.30      970.17     17.60 o 
   0   0   2       17.32       21.66      2.21 o 
   1   0   2      472.50      510.18      8.58 o 
   2   0   2        0.75        2.61      4.05 o 
   3   0   2     1848.71     2111.79     32.94 o 
   4   0   2      332.27      379.42     15.74 o 
   5   0   2      101.47      109.24      9.72 o 
   6   0   2       16.08       12.66      4.88 o 
   7   0   2        1.15        0.58      3.65 o 
   8   0   2        5.04        1.53      3.84 o 
   9   0   2        0.01        2.21      5.38 o 
 -11   1   2        6.85        6.74      3.63 o 
 -10   1   2       66.30       74.27      7.29 o 
  -9   1   2       33.02       31.02      4.68 o 
  -8   1   2       38.26       38.92      4.90 o 
  -7   1   2       31.63       31.12      3.91 o 
  -6   1   2       17.16       17.65      2.97 o 
  -5   1   2      229.81      226.71      6.12 o 
  -4   1   2       70.48       70.32      2.56 o 
  -3   1   2        1.79        1.94      0.72 o 
  -2   1   2     2705.31     2739.22     12.44 o 
  -1   1   2     1895.40     1904.99     10.80 o 
   0   1   2       83.48       72.56      2.48 o 
   1   1   2        4.79        3.74      1.86 o 
   2   1   2      542.43      564.63      6.77 o 
   3   1   2       58.06       73.75      3.59 o 
   4   1   2      111.33      113.42      6.20 o 
   5   1   2      117.88      119.41      7.13 o 
   6   1   2      149.61      148.83      8.52 o 
   7   1   2       65.30       51.84      5.59 o 
   8   1   2       72.07       72.83      6.99 o 
   9   1   2       25.33       27.81      5.31 o 
 -11   2   2        1.84        7.14      7.19 o 
 -10   2   2        5.53        8.81      3.50 o 
  -9   2   2       38.91       34.10      6.41 o 
  -8   2   2      101.24      106.86      7.76 o 
  -7   2   2       95.58       92.10      7.20 o 
  -6   2   2        0.87        6.77      2.26 o 
  -5   2   2      267.80      275.66      5.43 o 
  -4   2   2       14.05       14.78      1.20 o 
  -3   2   2      282.77      298.62      5.58 o 
  -2   2   2      260.59      279.82      4.68 o 
  -1   2   2      392.35      421.08      4.14 o 
   0   2   2      736.74      779.93      8.65 o 
   1   2   2        7.90       11.08      1.99 o 
   2   2   2      552.36      589.97     11.89 o 
   3   2   2       83.33      104.53      5.99 o 
   4   2   2      166.49      176.96     12.21 o 
   5   2   2       45.75       42.96      6.84 o 
   6   2   2      130.87      128.99     10.45 o 
   7   2   2       18.20       16.99      3.61 o 
   8   2   2        0.00       -2.63      2.69 o 
   9   2   2        0.83        4.21      5.47 o 
 -10   3   2       33.81       32.85      8.77 o 
  -9   3   2       55.08       53.67      9.48 o 
  -8   3   2       49.91       52.80      6.28 o 
  -7   3   2      109.19      111.94     11.87 o 
  -6   3   2       64.37       61.46      8.04 o 
  -5   3   2        4.39        5.97      1.34 o 
  -4   3   2      140.66      107.03     13.37 o 
  -3   3   2        0.01        0.46      1.19 o 
  -2   3   2        1.59        3.16      0.95 o 
  -1   3   2       29.32       30.46      1.93 o 
   0   3   2        0.00        0.79      0.49 o 
   1   3   2      319.58      358.52     13.09 o 
   2   3   2        0.95        0.35      1.41 o 
   3   3   2      125.27      111.92      9.28 o 
   4   3   2       48.93       53.00      4.39 o 
   5   3   2      148.41      148.35     12.88 o 
   6   3   2        9.69       16.00      5.43 o 
   7   3   2       75.88       73.34     10.59 o 
   8   3   2        1.73        9.86      5.99 o 
  -9   4   2        3.29        5.93      5.38 o 
  -8   4   2        0.03        1.39      4.02 o 
  -7   4   2      194.98      178.07     15.32 o 
  -6   4   2       23.94       22.43      5.81 o 
  -5   4   2      100.44      115.77     10.66 o 
  -4   4   2        0.14        1.06      1.08 o 
  -3   4   2       34.74       35.74      2.88 o 
  -2   4   2       99.12      107.80      4.54 o 
  -1   4   2      138.84      145.70      4.11 o 
   0   4   2      122.49      113.38      3.33 o 
   1   4   2        3.40        3.57      1.96 o 
   2   4   2       64.74       64.82      5.36 o 
   3   4   2       82.10       85.72      6.67 o 
   4   4   2      534.38      526.90     16.42 o 
   5   4   2       10.91       13.69      5.06 o 
   6   4   2       36.47       29.10      7.17 o 
   7   4   2        3.66        8.82      4.85 o 
  -8   5   2        0.05        2.88      4.16 o 
  -7   5   2        1.21       -2.90      3.55 o 
  -6   5   2        3.94       -3.64      3.64 o 
  -5   5   2        5.06        9.45      5.75 o 
  -4   5   2       43.92       48.65      5.35 o 
  -3   5   2      128.30      124.58      7.94 o 
  -2   5   2       26.37       24.98      3.14 o 
  -1   5   2       45.93       42.25      2.15 o 
   0   5   2      168.31      169.92      8.41 o 
   1   5   2      139.80      138.74      5.68 o 
   2   5   2        0.07        0.26      2.99 o 
   3   5   2        5.53       11.88      6.17 o 
   4   5   2        7.25        9.81      3.53 o 
   5   5   2        0.77        4.45      6.73 o 
   6   5   2        0.12        8.34      5.96 o 
  -7   6   2        1.23       -0.72      5.10 o 
  -6   6   2        0.28        0.29      4.01 o 
  -5   6   2       11.56       17.40      9.64 o 
  -4   6   2       21.51       16.40      3.82 o 
  -3   6   2       50.61       52.98      7.07 o 
  -2   6   2       11.12        5.43      4.16 o 
  -1   6   2       23.66       21.87      5.59 o 
   0   6   2       46.79       39.80      5.14 o 
   1   6   2       21.92       12.12      8.26 o 
   2   6   2        7.69        1.25      2.72 o 
   3   6   2        0.86        2.49      2.50 o 
   4   6   2        4.25       10.29      2.94 o 
   5   6   2        4.01        4.55      3.17 o 
  -4   7   2        0.45       12.71      6.49 o 
  -3   7   2        4.65        2.62      5.11 o 
  -2   7   2        0.07       -4.77      4.77 o 
  -1   7   2        0.32       -1.90      2.98 o 
   0   7   2        7.77        5.38      2.88 o 
   1   7   2        4.20        8.02      3.76 o 
   2   7   2        0.15       -3.54      3.54 o 
 -11   1   3        0.00        1.84      3.97 o 
 -10   1   3        3.60        0.55      2.52 o 
  -9   1   3       14.18       10.96      3.12 o 
  -8   1   3       24.19       26.46      3.89 o 
  -7   1   3      293.10      267.31     10.08 o 
  -6   1   3        0.19        0.78      1.64 o 
  -5   1   3       63.86       63.46      3.12 o 
  -4   1   3        2.95        3.86      0.96 o 
  -3   1   3     6192.84     5903.02     18.95 o 
  -2   1   3     3343.51     3051.70     15.40 o 
  -1   1   3     1053.17     1017.60      5.98 o 
   0   1   3      699.99      637.41     14.31 o 
   1   1   3       34.66       30.39      1.67 o 
   2   1   3      555.08      593.18     11.22 o 
   3   1   3       16.64       19.08      2.99 o 
   4   1   3      297.06      313.07     10.92 o 
   5   1   3      163.71      161.71      8.59 o 
   6   1   3       35.68       34.46      4.75 o 
   7   1   3        4.55        4.89      2.89 o 
   8   1   3       12.25       13.14      4.11 o 
   9   1   3        0.09        4.25      3.42 o 
 -11   2   3        4.43        5.04      3.23 o 
 -10   2   3       72.58       80.10      7.27 o 
  -9   2   3        0.97       -1.83      2.37 o 
  -8   2   3        4.02        5.08      2.57 o 
  -7   2   3       67.44       80.30      8.59 o 
  -6   2   3       26.96       28.65      2.41 o 
  -5   2   3       32.27       30.35      2.01 o 
  -4   2   3      741.02      729.82     16.87 o 
  -3   2   3       20.84       20.05      1.78 o 
  -2   2   3        2.23        0.50      0.75 o 
  -1   2   3      232.48      234.19      4.22 o 
   0   2   3        0.87        1.77      1.07 o 
   1   2   3     1135.99     1225.96     27.01 o 
   2   2   3       13.89       17.11      3.10 o 
   3   2   3       13.93       16.41      7.90 o 
   4   2   3       45.64       41.47      6.40 o 
   5   2   3      469.70      449.00     21.25 o 
   6   2   3      116.35      118.63     11.99 o 
   7   2   3        9.35       12.36      5.53 o 
   8   2   3        0.00       -2.86      4.05 o 
 -11   3   3       10.70       16.50      7.23 o 
 -10   3   3       31.45       25.13      7.59 o 
  -9   3   3        0.16       -4.09      4.09 o 
  -8   3   3       42.94       50.29     10.30 o 
  -7   3   3       38.86       38.91      3.73 o 
  -6   3   3       39.53       34.16      2.83 o 
  -5   3   3        4.26       11.02      4.58 o 
  -4   3   3      119.67      124.25      4.45 o 
  -3   3   3      406.38      445.37      7.25 o 
  -2   3   3        5.96        4.95      1.11 o 
  -1   3   3        0.40        1.07      0.93 o 
   0   3   3       89.87      100.59      3.93 o 
   1   3   3        0.16       -1.68      2.01 o 
   2   3   3       90.63       97.86      6.02 o 
   3   3   3      115.31      102.84      8.64 o 
   4   3   3      193.65      198.32      9.60 o 
   5   3   3        0.33       -3.25      3.63 o 
   6   3   3        4.53       10.60      5.01 o 
   7   3   3        1.13        4.58      3.90 o 
   8   3   3       11.89       28.55      7.77 o 
 -10   4   3        0.05       -6.06      6.06 o 
  -9   4   3        4.24        6.47      5.30 o 
  -8   4   3        3.11        8.11      5.40 o 
  -7   4   3       49.85       40.33      7.52 o 
  -6   4   3       49.78       54.84      8.02 o 
  -5   4   3        0.12       -2.82      3.20 o 
  -4   4   3       15.33       15.95      2.50 o 
  -3   4   3       19.29       19.27      4.57 o 
  -2   4   3      103.11       88.24      9.12 o 
  -1   4   3      149.40      152.84      5.12 o 
   0   4   3       71.70       66.16      4.56 o 
   1   4   3       12.68       13.41      2.07 o 
   2   4   3       20.81       19.53      3.43 o 
   3   4   3        0.86        7.25      3.12 o 
   4   4   3       66.15       77.57      9.46 o 
   5   4   3        3.52        2.96      3.96 o 
   6   4   3       14.30        8.37      5.09 o 
   7   4   3       20.36       21.30      6.51 o 
  -9   5   3        0.23        8.32      5.28 o 
  -8   5   3        0.37        9.77      4.94 o 
  -7   5   3       29.57       31.82      7.30 o 
  -6   5   3        0.60       -4.26      4.26 o 
  -5   5   3       94.97      113.82     11.73 o 
  -4   5   3        6.77       10.19      4.09 o 
  -3   5   3       82.83       74.49      4.55 o 
  -2   5   3       97.49       94.33      4.99 o 
  -1   5   3      406.82      391.62     14.49 o 
   0   5   3       49.67       41.42      3.39 o 
   1   5   3       19.82       21.71      2.88 o 
   2   5   3      138.86      132.67      6.86 o 
   3   5   3       33.81       32.23      3.74 o 
   4   5   3       63.29       68.79      6.92 o 
   5   5   3        6.64        6.68      4.37 o 
   6   5   3        1.92        7.83      4.78 o 
  -7   6   3        5.63        7.31      5.06 o 
  -6   6   3        0.02       -0.27      3.61 o 
  -5   6   3        0.00        3.62      8.35 o 
  -4   6   3        4.91        5.05      3.59 o 
  -3   6   3        4.92       10.99      6.88 o 
  -2   6   3       25.75       24.28      3.95 o 
  -1   6   3       16.43       19.90      5.28 o 
   0   6   3       25.83       24.22      3.22 o 
   1   6   3        9.77        2.79      3.39 o 
   2   6   3       14.58       12.16      3.31 o 
   3   6   3        1.21        9.52      3.96 o 
   4   6   3       10.86       15.21      3.50 o 
  -4   7   3        1.78       17.77      7.77 o 
  -3   7   3        0.81       13.92      7.14 o 
  -2   7   3       10.25       23.83      7.09 o 
  -1   7   3        8.15        7.99      3.18 o 
   0   7   3        0.01       -0.19      3.00 o 
   1   7   3        9.57        1.96      2.78 o 
 -12   0   4        2.65        9.87      5.54 o 
 -11   0   4        4.24       11.61      5.26 o 
 -10   0   4        2.76        2.56      3.71 o 
  -9   0   4       11.36        8.32      3.55 o 
  -8   0   4       58.14       57.89      7.64 o 
  -7   0   4      384.29      366.99     16.05 o 
  -6   0   4        7.83        6.50      2.80 o 
  -5   0   4      519.38      484.44     14.98 o 
  -4   0   4      150.78      132.27      7.22 o 
  -3   0   4    32614.18    31115.23     97.86 o 
  -2   0   4     4207.29     4315.75     34.31 o 
  -1   0   4     4683.87     4731.70     36.03 o 
   0   0   4      661.50      676.46     14.93 o 
   1   0   4      539.05      630.06     11.84 o 
   2   0   4      700.17      733.43     11.12 o 
   3   0   4      185.13      187.56      6.55 o 
   4   0   4        6.26        2.99      3.31 o 
   5   0   4       34.18       26.47      5.89 o 
   6   0   4       51.41       52.17      7.60 o 
   7   0   4       28.80       36.29      7.14 o 
   8   0   4       17.50       26.85      6.69 o 
 -12   1   4        0.64        1.56      3.38 o 
 -11   1   4       57.48       59.38      6.85 o 
 -10   1   4       21.24       22.95      4.27 o 
  -9   1   4        4.32        0.31      2.33 o 
  -8   1   4        4.71        8.40      2.58 o 
  -7   1   4       10.14        5.60      2.09 o 
  -6   1   4      151.34      148.66      6.59 o 
  -5   1   4      106.83       96.71      4.72 o 
  -4   1   4      291.68      248.90      4.72 o 
  -3   1   4     1398.14     1311.22     14.72 o 
  -2   1   4      716.49      622.35      7.42 o 
  -1   1   4       83.04       77.05      2.02 o 
   0   1   4      182.58      194.33      4.14 o 
   1   1   4     1037.07     1158.74     11.73 o 
   2   1   4       54.06       45.61      3.49 o 
   3   1   4       36.77       42.11      6.37 o 
   4   1   4      102.40      108.92      7.16 o 
   5   1   4      152.56      156.16      8.98 o 
   6   1   4       20.44       19.88      4.07 o 
   7   1   4       23.87       35.00      5.32 o 
   8   1   4        2.06        7.79      3.75 o 
 -11   2   4        8.33        9.56      3.74 o 
 -10   2   4       26.34       31.40      4.67 o 
  -9   2   4        1.02        1.54      2.36 o 
  -8   2   4      177.19      177.23      8.56 o 
  -7   2   4       11.56       11.45      2.43 o 
  -6   2   4        8.34        7.12      1.36 o 
  -5   2   4       54.77       50.88      2.71 o 
  -4   2   4      113.52       94.81      6.17 o 
  -3   2   4       15.68       15.02      2.42 o 
  -2   2   4        6.73        6.40      0.99 o 
  -1   2   4       14.13       13.01      1.02 o 
   0   2   4      416.09      449.90      5.03 o 
   1   2   4       59.22       60.46      2.63 o 
   2   2   4      105.97      108.84      6.17 o 
   3   2   4        5.06       10.61      3.06 o 
   4   2   4      240.12      259.70     15.99 o 
   5   2   4       22.30       20.61      6.05 o 
   6   2   4        7.24        5.68      4.16 o 
   7   2   4        0.19        7.13      4.95 o 
   8   2   4        0.76        7.39      5.65 o 
 -11   3   4       20.01       19.84      7.26 o 
 -10   3   4        3.14        2.30      5.03 o 
  -9   3   4       18.65       15.96      5.93 o 
  -8   3   4       13.55       19.37      3.06 o 
  -7   3   4       24.92       25.30      3.25 o 
  -6   3   4      348.46      347.97     18.05 o 
  -5   3   4      142.80      143.79      6.83 o 
  -4   3   4      439.51      455.74     11.33 o 
  -3   3   4       22.39       23.22      2.40 o 
  -2   3   4       54.49       54.55      2.21 o 
  -1   3   4      636.67      651.32     11.33 o 
   0   3   4      240.54      270.44     13.24 o 
   1   3   4      243.19      250.78      7.62 o 
   2   3   4      331.26      330.60     11.20 o 
   3   3   4       20.07       20.22      1.92 o 
   4   3   4       26.45       28.08      6.31 o 
   5   3   4       97.81      102.57     11.32 o 
   6   3   4        3.83       11.84      5.25 o 
   7   3   4        3.73        7.20      5.43 o 
 -10   4   4       15.57       29.06      7.76 o 
  -9   4   4       32.44       36.23      8.52 o 
  -8   4   4       21.01       17.45      5.95 o 
  -7   4   4       50.47       44.94      7.91 o 
  -6   4   4        0.85       -4.40      4.40 o 
  -5   4   4       27.28       29.03      3.60 o 
  -4   4   4        0.88        0.44      1.80 o 
  -3   4   4      193.12      200.38      6.82 o 
  -2   4   4      254.73      246.86     13.73 o 
  -1   4   4      102.58       87.60      4.42 o 
   0   4   4       17.35       10.88      2.68 o 
   1   4   4       65.79       60.45      4.24 o 
   2   4   4      217.64      227.07      8.41 o 
   3   4   4        2.49        6.81      4.07 o 
   4   4   4       34.96       43.70      5.52 o 
   5   4   4        1.05        5.74      5.56 o 
   6   4   4        9.31       14.91      6.23 o 
  -9   5   4       15.37       12.92      6.39 o 
  -8   5   4        0.43        0.93      3.74 o 
  -7   5   4       11.73       17.13      6.20 o 
  -6   5   4        0.32        8.96      5.27 o 
  -5   5   4       20.10       25.67      6.57 o 
  -4   5   4       20.01       18.58      2.82 o 
  -3   5   4        5.58        7.87      1.96 o 
  -2   5   4        0.56        0.46      1.61 o 
  -1   5   4        6.20        4.31      3.01 o 
   0   5   4        7.14        3.90      3.47 o 
   1   5   4        2.48        1.62      3.08 o 
   2   5   4        9.42        5.17      3.77 o 
   3   5   4       25.33       23.22      3.47 o 
   4   5   4        9.36        2.68      2.59 o 
   5   5   4        0.06        1.00      2.72 o 
  -7   6   4        0.80        4.19      4.46 o 
  -6   6   4        0.09        6.60      4.52 o 
  -5   6   4       77.43       90.08      9.06 o 
  -4   6   4       21.57       25.25      6.48 o 
  -3   6   4       49.68       49.30      5.74 o 
  -2   6   4        0.00       -1.07      2.04 o 
  -1   6   4       48.71       53.82      6.38 o 
   0   6   4        0.36       -2.17      2.17 o 
   1   6   4        0.18       -3.77      4.38 o 
   2   6   4        8.84        9.36      6.28 o 
   3   6   4        2.65        0.41      2.86 o 
  -4   7   4        0.00       32.94      9.69 o 
  -3   7   4        1.78        3.98      5.00 o 
  -2   7   4       15.11       25.42      7.03 o 
  -1   7   4        0.07        1.87      3.23 o 
   0   7   4        0.28       -3.40      3.40 o 
 -12   1   5        0.28        5.11      3.20 o 
 -11   1   5       16.13       16.27      3.88 o 
 -10   1   5        6.79        2.54      2.49 o 
  -9   1   5      113.33      114.36      7.48 o 
  -8   1   5        0.98        0.04      1.91 o 
  -7   1   5        1.11       -0.20      1.85 o 
  -6   1   5       31.16       28.73      2.93 o 
  -5   1   5        0.00       -0.45      1.14 o 
  -4   1   5       30.30       23.50      2.64 o 
  -3   1   5        4.80        7.23      1.41 o 
  -2   1   5        2.54        2.97      1.12 o 
  -1   1   5       40.95       43.77      2.02 o 
   0   1   5       55.85       55.50      2.97 o 
   1   1   5      550.79      565.14      8.06 o 
   2   1   5        1.13       -0.36      0.66 o 
   3   1   5      288.16      243.47     30.29 o 
   4   1   5        0.05        2.38      3.12 o 
   5   1   5       57.42       60.34      8.99 o 
   6   1   5        0.07       -3.63      4.62 o 
   7   1   5        5.32        5.71      4.50 o 
 -12   2   5        0.34        8.54      5.75 o 
 -11   2   5       63.42       67.24      6.79 o 
 -10   2   5      114.51      114.18      9.92 o 
  -9   2   5       15.90       20.41      7.25 o 
  -8   2   5        0.76        2.18      2.25 o 
  -7   2   5       61.23       65.14      4.61 o 
  -6   2   5       88.49       92.49      4.64 o 
  -5   2   5       25.17       25.17      1.89 o 
  -4   2   5      382.66      397.58     14.11 o 
  -3   2   5       78.18       78.36      2.63 o 
  -2   2   5       25.13       22.65      1.53 o 
  -1   2   5      385.75      375.05      4.35 o 
   0   2   5       23.93       24.64      1.47 o 
   1   2   5        0.04        1.55      1.29 o 
   2   2   5        3.34        3.47      1.55 o 
   3   2   5       70.59       68.45      4.90 o 
   4   2   5      389.67      369.98     11.89 o 
   5   2   5      151.08      137.98     13.32 o 
   6   2   5       30.16       24.65      6.39 o 
   7   2   5        5.35        6.39      5.23 o 
 -11   3   5        0.17        4.69      5.53 o 
 -10   3   5       18.21       16.24      6.47 o 
  -9   3   5       64.38       42.74      8.23 o 
  -8   3   5       12.57       11.23      2.89 o 
  -7   3   5       27.82       26.96      2.64 o 
  -6   3   5       19.79       13.29      3.30 o 
  -5   3   5       87.26       84.62      5.57 o 
  -4   3   5       35.12       33.60      3.58 o 
  -3   3   5      261.40      226.22     12.33 o 
  -2   3   5      335.79      351.62      5.77 o 
  -1   3   5        6.42        5.72      0.82 o 
   0   3   5        2.28       -0.49      2.47 o 
   1   3   5        3.23        2.11      1.85 o 
   2   3   5      195.23      177.25      9.33 o 
   3   3   5       20.58       26.06      4.04 o 
   4   3   5        4.16       18.77      6.06 o 
   5   3   5       13.97       10.47      4.66 o 
   6   3   5        1.85        0.76      3.92 o 
 -10   4   5        0.44       -1.33      4.22 o 
  -9   4   5        0.77       -1.26      3.97 o 
  -8   4   5        2.67        1.38      3.57 o 
  -7   4   5       12.70        7.29      3.90 o 
  -6   4   5        9.18        7.81      2.25 o 
  -5   4   5        4.95        5.53      2.13 o 
  -4   4   5        0.68        1.08      2.82 o 
  -3   4   5        5.93        4.59      2.20 o 
  -2   4   5       36.37       35.56      2.04 o 
  -1   4   5       55.40       51.30      3.42 o 
   0   4   5        0.00       -1.30      1.68 o 
   1   4   5       70.96       73.55      5.91 o 
   2   4   5       69.20       66.33      4.92 o 
   3   4   5       10.98       13.49      2.92 o 
   4   4   5        2.37        4.03      3.03 o 
   5   4   5        1.07        2.44      4.19 o 
   6   4   5        0.74       -0.94      4.71 o 
  -9   5   5       21.81       23.71      7.45 o 
  -8   5   5        6.45        3.80      3.61 o 
  -7   5   5       44.91       37.61      7.48 o 
  -6   5   5        5.70       10.24      4.76 o 
  -5   5   5      121.79      118.49      7.28 o 
  -4   5   5       21.36       22.10      3.53 o 
  -3   5   5      125.97      117.74      6.58 o 
  -2   5   5        0.18        0.19      1.75 o 
  -1   5   5       68.95       79.45      6.13 o 
   0   5   5       17.95       10.40      2.98 o 
   1   5   5      247.50      249.02      7.93 o 
   2   5   5        0.57       -0.07      2.69 o 
   3   5   5       17.56       15.86      3.21 o 
   4   5   5        0.76        4.89      2.98 o 
  -7   6   5       14.95       18.71      6.57 o 
  -6   6   5       23.84       30.79      6.81 o 
  -5   6   5        4.41        2.95      3.74 o 
  -4   6   5       32.84       49.92     11.85 o 
  -3   6   5        0.39        2.90      2.35 o 
  -2   6   5       15.60       19.23      2.88 o 
  -1   6   5       11.73       13.29      5.06 o 
   0   6   5        5.88        5.58      2.38 o 
   1   6   5        3.06        1.86      6.06 o 
   2   6   5        0.38       -1.76      2.82 o 
   3   6   5        1.33        3.58      3.30 o 
  -4   7   5        0.12       25.74      8.09 o 
  -3   7   5        1.09        9.39      5.75 o 
  -2   7   5        2.01       -2.17      3.92 o 
  -1   7   5        2.15        6.59      8.22 o 
 -13   0   6       12.22       10.29      5.36 o 
 -12   0   6        0.06       -3.50      3.50 o 
 -11   0   6        4.67        8.73      5.09 o 
 -10   0   6        6.90        7.47      4.62 o 
  -9   0   6      184.62      153.62     12.15 o 
  -8   0   6       78.85       87.81      8.56 o 
  -7   0   6        0.22        3.75      2.99 o 
  -6   0   6       11.00       15.05      3.51 o 
  -5   0   6      773.97      726.29     19.45 o 
  -4   0   6      203.18      188.43      9.61 o 
  -3   0   6     1481.98     1417.00     24.36 o 
  -2   0   6      113.85      117.11      5.17 o 
  -1   0   6       23.68       26.60      3.82 o 
   0   0   6      118.86       99.05     12.22 o 
   1   0   6      567.85      610.39     19.02 o 
   2   0   6       19.30       19.38      4.15 o 
   3   0   6      197.27      184.83      8.96 o 
   4   0   6        0.09       -3.38      3.38 o 
   5   0   6       32.34       34.05      7.16 o 
   6   0   6        3.46       -3.37      3.95 o 
   7   0   6        8.59        5.03      4.61 o 
 -12   1   6        2.15        2.27      3.03 o 
 -11   1   6       10.36       14.46      3.81 o 
 -10   1   6        0.06       -1.67      4.25 o 
  -9   1   6       20.18       18.73      3.68 o 
  -8   1   6       14.26       14.61      2.92 o 
  -7   1   6        0.12        1.62      1.86 o 
  -6   1   6       12.11        9.59      1.65 o 
  -5   1   6      664.40      646.08     18.78 o 
  -4   1   6      193.89      190.91      6.95 o 
  -3   1   6        1.19        0.45      1.57 o 
  -2   1   6      137.97      140.75      3.83 o 
  -1   1   6      280.18      278.78      6.19 o 
   0   1   6      176.46      191.68      6.88 o 
   1   1   6       10.04       13.71      1.65 o 
   2   1   6      140.35      146.06      5.94 o 
   3   1   6      201.40      196.49      9.00 o 
   4   1   6        2.67        0.21      2.09 o 
   5   1   6      125.21      110.74     12.26 o 
   6   1   6       18.37       16.17      5.51 o 
   7   1   6        3.21       -0.18      4.22 o 
 -12   2   6        2.78       10.00      5.73 o 
 -11   2   6       30.53       31.74      4.76 o 
 -10   2   6       11.03       10.76      3.21 o 
  -9   2   6        2.37        3.61      2.14 o 
  -8   2   6       71.55       75.90      5.38 o 
  -7   2   6       19.59       20.65      2.70 o 
  -6   2   6       11.20        7.12      1.45 o 
  -5   2   6       19.45       14.23      1.66 o 
  -4   2   6       34.98       33.57      4.83 o 
  -3   2   6      147.77      148.08      3.89 o 
  -2   2   6       15.08       14.73      1.41 o 
  -1   2   6      377.91      382.37      6.63 o 
   0   2   6      157.61      185.06      5.42 o 
   1   2   6       31.53       33.47      3.62 o 
   2   2   6        2.65        3.54      1.40 o 
   3   2   6       78.64       75.61      5.34 o 
   4   2   6        3.52        4.57      2.38 o 
   5   2   6        1.46        0.20      3.77 o 
   6   2   6        0.19       -1.96      4.59 o 
 -12   3   6       19.65       13.93      7.12 o 
 -11   3   6        2.29       -4.87      5.19 o 
 -10   3   6       35.50       20.90      6.25 o 
  -9   3   6       18.92       17.03      5.77 o 
  -8   3   6        5.77        6.58      2.02 o 
  -7   3   6       25.57       22.54      2.15 o 
  -6   3   6       13.48       12.40      7.27 o 
  -5   3   6       11.36       13.19      2.74 o 
  -4   3   6        2.36        2.47      0.88 o 
  -3   3   6        1.34        2.14      0.98 o 
  -2   3   6      233.36      233.30      4.95 o 
  -1   3   6        9.18        9.86      2.10 o 
   0   3   6      130.53      128.89      5.04 o 
   1   3   6        3.12        2.09      1.28 o 
   2   3   6       46.55       45.98      2.67 o 
   3   3   6       43.48       46.30      4.29 o 
   4   3   6       31.92       30.10      5.04 o 
   5   3   6        0.03       -3.88      4.93 o 
   6   3   6        6.49        9.69      6.09 o 
 -11   4   6        0.00        2.32      5.45 o 
 -10   4   6       36.93       40.05      9.65 o 
  -9   4   6        3.21        8.62      4.91 o 
  -8   4   6       64.63       69.96     10.17 o 
  -7   4   6        0.26        2.73      3.28 o 
  -6   4   6        1.56        1.84      2.20 o 
  -5   4   6       47.57       51.51      5.23 o 
  -4   4   6       71.97       74.53      5.70 o 
  -3   4   6      150.38      149.61     10.18 o 
  -2   4   6       15.38       16.41      2.27 o 
  -1   4   6       27.64       24.90      2.68 o 
   0   4   6       63.04       61.83      3.99 o 
   1   4   6      547.17      540.27     10.52 o 
   2   4   6       72.34       63.33      4.93 o 
   3   4   6       40.94       52.15      4.97 o 
   4   4   6       17.86       24.08      5.07 o 
   5   4   6       12.78       21.75      5.25 o 
  -9   5   6        0.04       -2.32      3.85 o 
  -8   5   6        0.79       -3.18      3.69 o 
  -7   5   6        2.45       -5.24      5.24 o 
  -6   5   6       29.43       31.58      4.29 o 
  -5   5   6        1.23        1.75      3.97 o 
  -4   5   6       12.19       13.81      3.09 o 
  -3   5   6       68.58       75.88      5.01 o 
  -2   5   6       93.04      105.68      7.16 o 
  -1   5   6        5.32        7.25      2.55 o 
   0   5   6        0.33       -2.07      2.07 o 
   1   5   6        7.17        9.63      3.40 o 
   2   5   6        8.57        6.72      2.78 o 
   3   5   6        0.01        3.23      3.17 o 
   4   5   6        5.22        2.72      3.21 o 
  -8   6   6        7.86        3.40      4.25 o 
  -7   6   6        5.31        1.09      3.61 o 
  -6   6   6       22.53       17.81      6.57 o 
  -5   6   6        9.40        4.23      3.36 o 
  -4   6   6       25.42       32.59      5.05 o 
  -3   6   6       31.12       33.10      3.76 o 
  -2   6   6        4.47        3.17      2.18 o 
  -1   6   6        0.87        4.04      2.95 o 
   0   6   6        0.04       -0.33      3.54 o 
   1   6   6        0.50       -1.82      3.06 o 
   2   6   6        0.03        0.33      2.75 o 
 -13   1   7        0.29        5.20      3.46 o 
 -12   1   7        0.15        2.03      3.23 o 
 -11   1   7       18.83       17.57      4.07 o 
 -10   1   7      106.28      101.43      7.80 o 
  -9   1   7        0.08       -0.37      2.30 o 
  -8   1   7        5.45        3.78      2.11 o 
  -7   1   7       29.79       30.30      3.57 o 
  -6   1   7     1434.89     1365.67     18.42 o 
  -5   1   7     1590.07     1478.70     29.55 o 
  -4   1   7      165.63      160.78      6.70 o 
  -3   1   7      442.14      422.44     10.24 o 
  -2   1   7       63.17       69.91      4.37 o 
  -1   1   7      235.76      228.28      7.67 o 
   0   1   7       66.54       65.49      3.27 o 
   1   1   7      154.74      160.66      5.41 o 
   2   1   7      345.01      338.07      9.66 o 
   3   1   7       77.21       80.81      5.23 o 
   4   1   7        8.62        9.78      2.42 o 
   5   1   7       20.56       18.88      3.28 o 
   6   1   7        0.09        2.50      2.51 o 
 -12   2   7        0.01        9.98      5.43 o 
 -11   2   7        3.83        6.95      3.21 o 
 -10   2   7       13.52       18.14      3.36 o 
  -9   2   7        0.01        0.28      2.06 o 
  -8   2   7        0.41        1.83      1.99 o 
  -7   2   7      297.04      302.11      8.04 o 
  -6   2   7      150.88      147.75      5.29 o 
  -5   2   7        2.30        3.96      2.60 o 
  -4   2   7      116.08      117.12      8.80 o 
  -3   2   7       42.91       38.62      1.98 o 
  -2   2   7      261.23      277.10      6.30 o 
  -1   2   7       15.91       16.01      1.76 o 
   0   2   7        1.93        2.93      1.51 o 
   1   2   7      183.69      181.07      5.77 o 
   2   2   7      204.60      202.09      6.22 o 
   3   2   7      189.40      178.45      7.42 o 
   4   2   7       13.85       14.80      2.72 o 
   5   2   7        0.18       -2.17      2.93 o 
   6   2   7        0.04        4.26      4.38 o 
 -12   3   7        0.13        6.88      5.29 o 
 -11   3   7        1.34        8.69      5.60 o 
 -10   3   7       25.52       29.64      7.38 o 
  -9   3   7        0.46       -4.27      4.27 o 
  -8   3   7        0.18       -0.52      3.35 o 
  -7   3   7        0.03       -1.00      1.03 o 
  -6   3   7      120.45       98.75     13.75 o 
  -5   3   7        3.48        3.80      1.13 o 
  -4   3   7       11.10        9.61      1.81 o 
  -3   3   7        5.78        7.14      1.52 o 
  -2   3   7        7.13        6.17      1.60 o 
  -1   3   7       14.83       16.42      4.40 o 
   0   3   7       15.44       10.37      3.00 o 
   1   3   7       57.16       54.92      2.88 o 
   2   3   7       12.62       12.21      2.63 o 
   3   3   7        5.51       11.10      2.96 o 
   4   3   7        5.73        5.47      3.46 o 
   5   3   7        0.57        8.28      4.03 o 
 -11   4   7        0.46       10.18      6.03 o 
 -10   4   7        1.98       -1.49      4.84 o 
  -9   4   7       30.74       27.62      7.29 o 
  -8   4   7        1.36        0.09      3.54 o 
  -7   4   7        4.16        5.03      2.83 o 
  -6   4   7        3.81        3.27      3.33 o 
  -5   4   7       16.90       19.81      3.57 o 
  -4   4   7      186.98      186.76     12.54 o 
  -3   4   7       35.60       30.21      5.63 o 
  -2   4   7       40.31       42.49     11.31 o 
  -1   4   7       48.50       54.20      3.82 o 
   0   4   7        0.00       -1.88      2.20 o 
   1   4   7       58.81       57.18      4.70 o 
   2   4   7        7.76        8.08      2.48 o 
   3   4   7       15.26       16.74      4.04 o 
   4   4   7        2.85        6.51      8.01 o 
 -10   5   7        5.24        9.01      5.38 o 
  -9   5   7        0.01       -5.43      5.43 o 
  -8   5   7       12.67       16.12      5.93 o 
  -7   5   7        3.51        3.04      3.98 o 
  -6   5   7        8.97        4.86      2.63 o 
  -5   5   7      124.61      119.43      8.00 o 
  -4   5   7       62.27       60.18      5.78 o 
  -3   5   7       65.00       66.50      5.96 o 
  -2   5   7        0.66        2.05      6.08 o 
  -1   5   7      125.41      139.15      8.24 o 
   0   5   7        1.56       -0.11      1.88 o 
   1   5   7       34.98       32.57      4.10 o 
   2   5   7        3.71        2.70      2.29 o 
   3   5   7        0.52       10.22      3.53 o 
  -8   6   7        1.44        9.21      5.41 o 
  -7   6   7        0.85        6.18      5.65 o 
  -6   6   7        3.56        4.37      4.14 o 
  -5   6   7        0.08        2.08      3.68 o 
  -4   6   7       15.06       24.76      5.96 o 
  -3   6   7        2.78        3.51      1.93 o 
  -2   6   7        0.11        4.31      6.13 o 
  -1   6   7        0.18        3.25      3.28 o 
   0   6   7        5.61        6.57      3.09 o 
   1   6   7        1.31       -1.86      4.05 o 
 -13   0   8        0.20       -3.02      3.94 o 
 -12   0   8       10.05        7.75      5.12 o 
 -11   0   8        0.73       -2.13      3.31 o 
 -10   0   8       49.63       44.77      7.70 o 
  -9   0   8        0.44       -1.01      3.24 o 
  -8   0   8        1.40       -0.36      2.80 o 
  -7   0   8       60.40       60.85      7.02 o 
  -6   0   8     1661.43     1657.55     32.84 o 
  -5   0   8      980.32      983.82     24.63 o 
  -4   0   8      541.88      521.72     17.46 o 
  -3   0   8      166.17      174.33     10.09 o 
  -2   0   8       16.47       12.22      3.36 o 
  -1   0   8      388.82      389.56     15.73 o 
   0   0   8      309.81      307.95     14.60 o 
   1   0   8        8.57        8.67      3.74 o 
   2   0   8       11.66        9.38      3.37 o 
   3   0   8       40.79       37.40      6.48 o 
   4   0   8       31.23       30.89      6.38 o 
   5   0   8       34.55       53.61      8.88 o 
 -13   1   8       16.51       22.98      5.07 o 
 -12   1   8        0.79        1.31      2.58 o 
 -11   1   8        0.00        4.32      3.28 o 
 -10   1   8        0.55        0.55      2.20 o 
  -9   1   8       10.19        9.21      2.87 o 
  -8   1   8       12.68       10.12      2.52 o 
  -7   1   8        0.68        4.68      1.97 o 
  -6   1   8      440.15      444.38     17.99 o 
  -5   1   8        0.82        1.45      2.07 o 
  -4   1   8        3.94        2.69      2.59 o 
  -3   1   8        0.90        0.79      1.74 o 
  -2   1   8      450.71      440.08     21.00 o 
  -1   1   8        1.91       -0.73      1.71 o 
   0   1   8       63.13       58.19      5.18 o 
   1   1   8      207.59      198.37      6.24 o 
   2   1   8      133.00      132.02      7.67 o 
   3   1   8        7.99        3.33      2.53 o 
   4   1   8       10.34       10.09      2.82 o 
   5   1   8        5.21        7.61      5.31 o 
 -13   2   8        1.97       13.02      6.63 o 
 -12   2   8        0.02        6.12      5.29 o 
 -11   2   8       20.10       23.81      4.06 o 
 -10   2   8        8.19        7.24      2.61 o 
  -9   2   8        9.96        5.10      7.28 o 
  -8   2   8        0.44       -0.90      1.76 o 
  -7   2   8        5.04        8.08      2.00 o 
  -6   2   8       21.51       23.44      5.28 o 
  -5   2   8       54.92       60.24      6.92 o 
  -4   2   8       36.76       38.34      2.88 o 
  -3   2   8      108.69      118.56      4.51 o 
  -2   2   8      166.03      168.10      6.86 o 
  -1   2   8        0.88        4.00      1.89 o 
   0   2   8        2.89        0.15      1.49 o 
   1   2   8      120.78      122.76      4.85 o 
   2   2   8        8.34       13.03      3.09 o 
   3   2   8       39.28       32.86      3.65 o 
   4   2   8        1.14       -0.72      2.87 o 
   5   2   8        2.84        3.15      6.05 o 
 -12   3   8        0.00        4.09      5.64 o 
 -11   3   8        0.11       -1.85      4.41 o 
 -10   3   8        6.60       14.08      5.89 o 
  -9   3   8       54.88       52.48      9.19 o 
  -8   3   8        0.03        2.34      2.78 o 
  -7   3   8       36.99       32.17      2.47 o 
  -6   3   8        8.04        5.70      1.38 o 
  -5   3   8        8.77       10.90      2.92 o 
  -4   3   8       54.47       53.99      4.02 o 
  -3   3   8       10.84       14.74      4.70 o 
  -2   3   8      111.27       99.42     13.40 o 
  -1   3   8      103.07      100.65      8.57 o 
   0   3   8        0.14        1.23      1.65 o 
   1   3   8       12.57       11.30      2.32 o 
   2   3   8      105.78      119.60      6.84 o 
   3   3   8        3.25       10.69      7.60 o 
   4   3   8       11.78       18.43      9.77 o 
 -11   4   8        0.20       -3.27      4.60 o 
 -10   4   8       12.43       16.37      6.34 o 
  -9   4   8        0.81        4.71      4.52 o 
  -8   4   8       16.15       19.21      4.09 o 
  -7   4   8       16.57       22.16      4.19 o 
  -6   4   8       41.21       43.40      5.26 o 
  -5   4   8      134.41      129.26     11.36 o 
  -4   4   8       99.07       99.73     10.02 o 
  -3   4   8       19.92       20.00      4.96 o 
  -2   4   8       24.52       22.55      5.05 o 
  -1   4   8       99.87       87.28      9.95 o 
   0   4   8       10.42        7.29      3.34 o 
   1   4   8       18.45       21.37      3.25 o 
   2   4   8        0.22        0.66      2.43 o 
   3   4   8        7.61       10.90      3.00 o 
 -10   5   8        2.90        0.17      4.20 o 
  -9   5   8        1.28       10.36      5.48 o 
  -8   5   8        3.50        9.26      5.74 o 
  -7   5   8       14.01       14.05      3.67 o 
  -6   5   8        6.89        9.25      4.56 o 
  -5   5   8        0.37        4.25      2.75 o 
  -4   5   8        2.28        6.01      4.38 o 
  -3   5   8        0.01       -0.59      3.31 o 
  -2   5   8        1.40       -0.25      3.55 o 
  -1   5   8       28.03       34.45      7.22 o 
   0   5   8       20.65       25.19      3.59 o 
   1   5   8        0.33        1.62      2.56 o 
   2   5   8        0.08        2.64      2.56 o 
  -8   6   8       17.88       25.12      7.81 o 
  -7   6   8       13.06       14.14      6.48 o 
  -6   6   8       10.92       16.32      5.81 o 
  -5   6   8        0.43        4.16      3.94 o 
  -4   6   8        6.10        6.27      2.82 o 
  -3   6   8        0.01        3.47      2.92 o 
  -2   6   8        3.34       14.21      5.11 o 
  -1   6   8        9.55        6.38      3.12 o 
   0   6   8        2.56        2.13      6.05 o 
 -13   1   9        0.32       -2.85      2.88 o 
 -12   1   9       24.24       26.85      4.71 o 
 -11   1   9        1.74        0.73      2.40 o 
 -10   1   9        0.11       -1.09      2.64 o 
  -9   1   9       17.08       16.11      5.41 o 
  -8   1   9        0.21        0.40      1.92 o 
  -7   1   9        1.79        3.73      2.97 o 
  -6   1   9        4.58        8.98      2.84 o 
  -5   1   9        0.33        4.06      2.19 o 
  -4   1   9       37.91       36.67      4.94 o 
  -3   1   9        1.22        4.60      1.96 o 
  -2   1   9      160.38      140.56      7.08 o 
  -1   1   9       11.25       11.36      2.64 o 
   0   1   9       60.15       57.04      3.48 o 
   1   1   9        3.31        1.67      2.67 o 
   2   1   9       20.28       15.68      3.27 o 
   3   1   9        0.83        3.90      3.28 o 
   4   1   9        1.01       -0.81      2.60 o 
 -13   2   9       32.14       39.02      9.19 o 
 -12   2   9       19.76       15.56      6.31 o 
 -11   2   9        1.86       -2.20      2.51 o 
 -10   2   9        0.83       -0.22      2.07 o 
  -9   2   9       11.29        9.51      2.58 o 
  -8   2   9       26.42       24.17      2.94 o 
  -7   2   9       91.41       84.36      5.31 o 
  -6   2   9        0.37        2.69      2.88 o 
  -5   2   9        5.70        6.52      3.47 o 
  -4   2   9      124.38      117.63      6.39 o 
  -3   2   9        0.94       -1.04      1.97 o 
  -2   2   9        8.49        4.62      1.97 o 
  -1   2   9        0.00       -1.67      2.40 o 
   0   2   9       79.90       67.29      5.21 o 
   1   2   9       85.56       81.51      4.71 o 
   2   2   9      196.75      196.77      9.69 o 
   3   2   9       10.08        7.22      5.52 o 
   4   2   9        5.25        7.78      5.01 o 
 -12   3   9        8.60        2.75      4.40 o 
 -11   3   9        0.79        3.21      3.81 o 
 -10   3   9        1.94       -4.29      4.29 o 
  -9   3   9        1.16       -3.50      3.50 o 
  -8   3   9        7.33        9.07      3.25 o 
  -7   3   9       21.19       22.17      2.35 o 
  -6   3   9      104.11      106.02     10.35 o 
  -5   3   9       77.66       71.87      5.29 o 
  -4   3   9        0.00       -0.98      2.89 o 
  -3   3   9       33.84       28.61      5.78 o 
  -2   3   9        4.26        0.10      3.36 o 
  -1   3   9       67.54       63.24      4.44 o 
   0   3   9       32.75       26.59      3.93 o 
   1   3   9       30.93       34.85      4.57 o 
   2   3   9        0.01        4.35      2.58 o 
   3   3   9        0.06        0.57      3.10 o 
 -11   4   9        0.39       -2.91      4.92 o 
 -10   4   9        7.78       -0.39      4.24 o 
  -9   4   9        1.23        1.20      2.68 o 
  -8   4   9        0.14       -0.47      2.55 o 
  -7   4   9        7.65        8.17      3.14 o 
  -6   4   9        6.04       13.77      4.00 o 
  -5   4   9       15.91       10.82      4.64 o 
  -4   4   9       31.02       23.59      6.14 o 
  -3   4   9        6.51       -0.72      3.70 o 
  -2   4   9        4.59        5.68      4.29 o 
  -1   4   9       42.84       45.34      8.40 o 
   0   4   9        0.39       -1.52      2.91 o 
   1   4   9        4.86        4.49      2.62 o 
   2   4   9        0.40        2.82      2.55 o 
   3   4   9        0.16        1.75      3.12 o 
 -10   5   9       11.44        7.78      5.85 o 
  -9   5   9        2.61        9.26      5.34 o 
  -8   5   9       14.50       17.09      6.36 o 
  -7   5   9        7.68       12.67      3.51 o 
  -6   5   9       37.87       38.20      5.32 o 
  -5   5   9        5.40        3.57      2.65 o 
  -4   5   9        2.56        3.03      4.19 o 
  -3   5   9        4.70        9.69      4.75 o 
  -2   5   9      129.78      147.20     13.92 o 
  -1   5   9       19.80       19.83      6.09 o 
   0   5   9       28.58       25.81      4.73 o 
   1   5   9        0.45       -3.29      3.71 o 
  -7   6   9        2.17        5.75      4.47 o 
  -6   6   9        0.89       -2.20      4.58 o 
  -5   6   9       14.12       21.42      4.28 o 
  -4   6   9        0.35        1.10      2.63 o 
  -3   6   9        8.04       12.89      5.58 o 
  -2   6   9        0.64        0.02      3.63 o 
  -1   6   9        4.54       -4.00      4.00 o 
 -13   0  10        9.44       11.68      5.85 o 
 -12   0  10       17.76       17.40      5.69 o 
 -11   0  10       10.90       16.68      5.28 o 
 -10   0  10        0.39       -0.91      2.86 o 
  -9   0  10       21.97       30.69      6.13 o 
  -8   0  10      207.21      211.44      9.84 o 
  -7   0  10        0.08        2.93      2.91 o 
  -6   0  10      584.87      583.46     21.57 o 
  -5   0  10       25.02       23.93      4.74 o 
  -4   0  10        0.06       -3.26      3.26 o 
  -3   0  10       22.72       20.00      4.53 o 
  -2   0  10      137.89      128.90     10.08 o 
  -1   0  10      232.37      159.50     37.28 o 
   0   0  10      320.72      330.97     17.40 o 
   1   0  10        7.56        4.54      3.27 o 
   2   0  10      102.49      101.47     11.02 o 
   3   0  10        1.15        4.17      4.37 o 
   4   0  10        2.88        4.63      4.68 o 
 -13   1  10        0.09        3.56      2.88 o 
 -12   1  10        1.48       -3.00      3.00 o 
 -11   1  10        0.09       -2.66      2.66 o 
 -10   1  10        5.10        6.73      2.75 o 
  -9   1  10        0.55       -2.29      2.34 o 
  -8   1  10       81.94       71.08      4.91 o 
  -7   1  10       15.24        9.28      4.76 o 
  -6   1  10       14.95       19.00      3.30 o 
  -5   1  10       70.51       68.43      5.40 o 
  -4   1  10       63.99       64.34      5.15 o 
  -3   1  10       33.00       34.69      4.00 o 
  -2   1  10       23.34       20.58      3.39 o 
  -1   1  10       31.98       28.36      3.88 o 
   0   1  10       96.00       93.44      4.54 o 
   1   1  10        4.63        8.54      2.98 o 
   2   1  10       51.24       51.23      5.65 o 
   3   1  10        2.45        2.88      2.79 o 
   4   1  10       15.16       11.81      5.42 o 
 -13   2  10        0.39        7.11      5.68 o 
 -12   2  10        0.56        5.11      4.45 o 
 -11   2  10       12.46       11.34      3.22 o 
 -10   2  10        1.67        1.91      2.30 o 
  -9   2  10        0.07        0.52      1.85 o 
  -8   2  10       60.95       56.72      4.35 o 
  -7   2  10        4.27        3.65      4.11 o 
  -6   2  10        0.03       -3.80      3.80 o 
  -5   2  10        4.80        4.67      2.33 o 
  -4   2  10       84.99       82.73      4.34 o 
  -3   2  10       44.62       44.68      4.35 o 
  -2   2  10        0.00       -0.82      1.97 o 
  -1   2  10       12.85       16.95      3.26 o 
   0   2  10        1.88       -0.75      2.14 o 
   1   2  10        1.70        0.95      2.24 o 
   2   2  10        0.02       -1.52      4.23 o 
   3   2  10        1.86        4.51      5.38 o 
 -12   3  10        2.16       10.51      5.16 o 
 -11   3  10        1.73        0.56      5.25 o 
 -10   3  10        1.14        1.21      3.66 o 
  -9   3  10       17.46       20.28      4.21 o 
  -8   3  10        0.65        1.30      3.17 o 
  -7   3  10       26.64       38.16      7.02 o 
  -6   3  10        0.03       -1.95      3.23 o 
  -5   3  10       66.14       67.82      8.54 o 
  -4   3  10        1.21        2.27      3.98 o 
  -3   3  10       58.38       64.76      5.09 o 
  -2   3  10       22.24       17.19      3.67 o 
  -1   3  10        2.50        5.79      4.85 o 
   0   3  10       82.02       76.78      6.50 o 
   1   3  10        0.03        4.89      3.52 o 
   2   3  10        1.43        3.11      5.45 o 
   3   3  10        2.92        4.13      4.60 o 
 -11   4  10       14.69       17.05      6.48 o 
 -10   4  10        0.37        3.75      4.33 o 
  -9   4  10        0.34        6.01      3.01 o 
  -8   4  10       17.70       22.68      6.26 o 
  -7   4  10        6.67       15.21      3.78 o 
  -6   4  10       63.24       75.44      9.44 o 
  -5   4  10       12.65       19.77      5.68 o 
  -4   4  10       10.49       13.92      4.42 o 
  -3   4  10        6.61        9.15      5.09 o 
  -2   4  10      183.39      197.85     15.74 o 
  -1   4  10       81.16       85.52     11.50 o 
   0   4  10        5.30        0.07      6.47 o 
   1   4  10       12.11        6.84      3.17 o 
   2   4  10        3.53        4.41      5.18 o 
 -10   5  10        0.16        1.03      4.41 o 
  -9   5  10        2.90        0.81      2.55 o 
  -8   5  10        0.54        0.60      2.96 o 
  -7   5  10        0.01        3.63      3.57 o 
  -6   5  10       11.69       10.96      4.90 o 
  -5   5  10       14.77       18.78      5.70 o 
  -4   5  10        2.95        0.28      3.21 o 
  -3   5  10        4.89       13.59      5.48 o 
  -2   5  10        0.31       -4.39      4.54 o 
  -1   5  10        7.63        6.65      3.52 o 
   0   5  10        0.01        0.28      4.65 o 
  -7   6  10        6.19       13.53      6.13 o 
  -6   6  10       14.56       18.34      4.61 o 
  -5   6  10        0.27        1.49      2.87 o 
  -4   6  10        0.06        5.01      4.06 o 
  -3   6  10        0.29        3.97      4.20 o 
 -13   1  11       21.48       24.65      5.05 o 
 -12   1  11        1.01       -2.60      3.29 o 
 -11   1  11        0.22        0.82      2.48 o 
 -10   1  11        7.20        5.59      4.79 o 
  -9   1  11       97.41      100.50      7.22 o 
  -8   1  11      229.99      252.55     16.07 o 
  -7   1  11        2.30        7.04      2.88 o 
  -6   1  11       49.96       45.63      4.90 o 
  -5   1  11       20.06       20.36      3.44 o 
  -4   1  11       41.26       42.99      5.59 o 
  -3   1  11        5.69        6.03      2.87 o 
  -2   1  11       45.64       45.04      4.82 o 
  -1   1  11      138.35      127.42      5.26 o 
   0   1  11       32.88       29.37      5.30 o 
   1   1  11        5.53        6.19      2.75 o 
   2   1  11        7.95        8.69      3.23 o 
   3   1  11        1.43        8.20      4.96 o 
 -13   2  11        0.14       -2.58      4.53 o 
 -12   2  11        0.51        6.52      5.17 o 
 -11   2  11        1.03        2.03      3.64 o 
 -10   2  11       24.42       28.53      4.28 o 
  -9   2  11       92.16       94.23      7.05 o 
  -8   2  11       10.15       10.54      4.56 o 
  -7   2  11        9.18       17.89      5.65 o 
  -6   2  11        7.98       10.37      2.91 o 
  -5   2  11       10.35       12.08      2.76 o 
  -4   2  11        8.69        7.75      2.66 o 
  -3   2  11        9.79       11.25      2.94 o 
  -2   2  11       49.56       48.42      4.83 o 
  -1   2  11       36.98       29.55      5.24 o 
   0   2  11       97.72       85.68      6.61 o 
   1   2  11       13.98       16.55      5.92 o 
   2   2  11        0.03        0.54      4.03 o 
 -12   3  11        1.88        0.35      4.23 o 
 -11   3  11        0.28        3.55      4.28 o 
 -10   3  11        3.93        1.47      5.79 o 
  -9   3  11       11.90       14.28      3.91 o 
  -8   3  11       16.58       17.69      4.28 o 
  -7   3  11        7.93       13.21      4.58 o 
  -6   3  11       26.08       34.34      7.40 o 
  -5   3  11        0.98        2.99      3.94 o 
  -4   3  11        0.05       -4.25      4.25 o 
  -3   3  11        0.26        2.34      2.81 o 
  -2   3  11        1.20        2.48      4.29 o 
  -1   3  11       11.48        6.08      2.76 o 
   0   3  11        0.03        0.12      5.88 o 
   1   3  11        1.62       -2.62      4.25 o 
   2   3  11        1.31        3.69      4.86 o 
 -11   4  11        1.99        0.14      4.46 o 
 -10   4  11        2.25        0.14      2.69 o 
  -9   4  11        0.29        6.63      2.96 o 
  -8   4  11        0.16        4.69      3.27 o 
  -7   4  11       41.55       40.46      7.74 o 
  -6   4  11        0.29        4.03      3.81 o 
  -5   4  11       21.91       22.04      6.27 o 
  -4   4  11       17.41       28.51      6.63 o 
  -3   4  11        0.00        2.31      3.42 o 
  -2   4  11       23.51       28.70      7.40 o 
  -1   4  11        0.28        0.22      2.61 o 
   0   4  11        1.44       -0.02      5.39 o 
   1   4  11        0.91        5.86      4.80 o 
 -10   5  11        1.12        5.50      5.07 o 
  -9   5  11        0.17       -1.18      4.13 o 
  -8   5  11       36.52       40.30      5.91 o 
  -7   5  11        0.09        2.21      2.92 o 
  -6   5  11       19.17       15.94      5.53 o 
  -5   5  11        0.29       -0.35      4.04 o 
  -4   5  11       36.90       35.31      7.67 o 
  -3   5  11       21.64       22.91      6.77 o 
  -2   5  11        6.08        7.15      4.46 o 
  -1   5  11        0.63       -2.91      3.80 o 
 -13   0  12        4.26        2.26      3.74 o 
 -12   0  12        0.04        8.51      4.54 o 
 -11   0  12        4.12        3.06      3.23 o 
 -10   0  12        1.02        2.10      3.32 o 
  -9   0  12       46.80       46.57      8.29 o 
  -8   0  12       99.56      104.26     10.95 o 
  -7   0  12       13.35       13.76      5.09 o 
  -6   0  12       23.74       28.12      6.14 o 
  -5   0  12       10.90       10.62      4.18 o 
  -4   0  12       88.81       96.24      9.82 o 
  -3   0  12       63.67       66.44      8.48 o 
  -2   0  12       49.43       47.35      6.90 o 
  -1   0  12       29.12       31.23      6.12 o 
   0   0  12        5.22        3.59      3.45 o 
   1   0  12        6.99        5.29      3.83 o 
   2   0  12       36.78       53.86      9.15 o 
 -13   1  12        0.40       -3.09      3.09 o 
 -12   1  12        0.63        0.90      6.37 o 
 -11   1  12        1.53        3.60      2.53 o 
 -10   1  12        5.03        8.26      3.02 o 
  -9   1  12       35.04       41.69      7.87 o 
  -8   1  12       12.36       16.66      4.32 o 
  -7   1  12        3.58        3.07      2.95 o 
  -6   1  12        1.11        1.06      2.45 o 
  -5   1  12       39.34       42.38      5.01 o 
  -4   1  12        4.80        6.28      2.72 o 
  -3   1  12       29.42       32.17      4.64 o 
  -2   1  12       83.07       86.76      6.78 o 
  -1   1  12       94.41       95.66     13.05 o 
   0   1  12        0.83        3.69      2.51 o 
   1   1  12        0.11       -0.30      2.49 o 
   2   1  12        1.42        4.51      5.24 o 
 -13   2  12        1.05       10.02      5.59 o 
 -12   2  12        0.99       -4.43      4.43 o 
 -11   2  12        0.48        3.02      4.30 o 
 -10   2  12        0.04       -0.75      1.85 o 
  -9   2  12        6.09        6.57      3.36 o 
  -8   2  12       25.03       33.19      7.45 o 
  -7   2  12        2.42        6.64      4.79 o 
  -6   2  12        1.79        3.41      2.51 o 
  -5   2  12       53.95       55.78      5.46 o 
  -4   2  12        0.00       -0.81      2.06 o 
  -3   2  12        7.86        8.63      2.88 o 
  -2   2  12       14.02       15.11      3.64 o 
  -1   2  12        1.01        0.09      2.27 o 
   0   2  12       33.10       38.49      8.45 o 
   1   2  12        0.36       -0.67      4.03 o 
 -12   3  12        4.84        6.46      5.36 o 
 -11   3  12        2.24       -3.74      3.93 o 
 -10   3  12        0.22        0.94      4.71 o 
  -9   3  12        0.12       -0.81      2.87 o 
  -8   3  12        8.64       15.04      5.88 o 
  -7   3  12        0.24        1.68      3.66 o 
  -6   3  12        0.30        0.61      3.33 o 
  -5   3  12       17.14       13.63      5.60 o 
  -4   3  12        7.62        3.99      2.64 o 
  -3   3  12        2.15        4.90      4.27 o 
  -2   3  12        2.39        5.78      5.07 o 
  -1   3  12       48.08       46.16      8.66 o 
   0   3  12        0.26       -1.14      4.07 o 
   1   3  12       12.27        5.80      4.68 o 
 -11   4  12        1.03        4.62      5.50 o 
 -10   4  12        3.77        4.19      2.92 o 
  -9   4  12        6.31        6.31      3.64 o 
  -8   4  12       33.38       37.22      5.69 o 
  -7   4  12       23.11       28.77      7.31 o 
  -6   4  12        3.11        2.96      3.96 o 
  -5   4  12        8.36       11.15      4.87 o 
  -4   4  12       24.31       32.52      7.11 o 
  -3   4  12        3.90        3.06      4.71 o 
  -2   4  12        8.69        7.21      5.64 o 
  -1   4  12        5.42        4.64      7.20 o 
   0   4  12        1.33        6.48      5.45 o 
  -9   5  12        2.31        4.49      3.89 o 
  -8   5  12        0.25        1.63      2.70 o 
  -7   5  12        1.57       -0.59      2.61 o 
  -6   5  12        0.38       -3.76      3.76 o 
  -5   5  12        0.07        0.41      3.60 o 
  -4   5  12       11.60       20.55      6.58 o 
  -3   5  12        8.53        5.25      4.54 o 
  -2   5  12        0.25        6.57      5.48 o 
 -13   1  13        0.05       -2.09      2.90 o 
 -12   1  13        2.22        1.90      3.46 o 
 -11   1  13        0.10        8.38      3.28 o 
 -10   1  13        0.14        0.77      2.37 o 
  -9   1  13       10.46        7.07      4.81 o 
  -8   1  13        5.51        4.23      2.87 o 
  -7   1  13        5.90        7.12      3.01 o 
  -6   1  13        4.61        2.44      2.57 o 
  -5   1  13       12.31       14.28      3.36 o 
  -4   1  13       18.87       14.34      5.47 o 
  -3   1  13        3.35        0.11      2.35 o 
  -2   1  13        0.02        1.13      3.14 o 
  -1   1  13        0.42        4.70      2.89 o 
   0   1  13        0.02        4.28      2.82 o 
   1   1  13        0.04        5.73      5.04 o 
 -13   2  13        0.14       -2.31      4.41 o 
 -12   2  13        0.72        2.44      4.19 o 
 -11   2  13        7.82       11.22      5.82 o 
 -10   2  13        8.23        2.46      2.49 o 
  -9   2  13        0.19        0.80      3.75 o 
  -8   2  13        0.64       -1.19      3.39 o 
  -7   2  13       20.87       27.14      5.17 o 
  -6   2  13        1.27        1.10      2.38 o 
  -5   2  13        0.27        0.19      2.57 o 
  -4   2  13        4.31        1.46      2.18 o 
  -3   2  13       18.73       20.03      4.11 o 
  -2   2  13        0.00        2.27      2.63 o 
  -1   2  13       70.60       86.12     11.51 o 
   0   2  13        0.11        0.16      3.87 o 
 -12   3  13        1.74       17.34      6.86 o 
 -11   3  13        0.63        6.65      3.61 o 
 -10   3  13        5.66        6.87      5.14 o 
  -9   3  13       26.51       34.11      5.67 o 
  -8   3  13       15.68       22.84      6.84 o 
  -7   3  13        0.26       -0.76      3.70 o 
  -6   3  13        9.73        0.64      3.59 o 
  -5   3  13       11.12        9.94      3.16 o 
  -4   3  13       16.93       12.02      5.24 o 
  -3   3  13       14.86       10.65      5.49 o 
  -2   3  13       11.65       21.49      7.20 o 
  -1   3  13        3.75        9.14      5.67 o 
   0   3  13        1.12        1.15      4.49 o 
 -11   4  13        0.00        1.43      3.41 o 
 -10   4  13        0.71        5.05      3.45 o 
  -9   4  13        1.54        1.05      3.14 o 
  -8   4  13        2.96        5.75      4.91 o 
  -7   4  13        5.05        7.38      5.16 o 
  -6   4  13       11.04       12.27      5.52 o 
  -5   4  13        0.49        1.78      3.71 o 
  -4   4  13        2.94        6.04      4.70 o 
  -3   4  13        1.99        5.66      5.41 o 
  -2   4  13        0.28       -5.15      5.15 o 
  -8   5  13        4.60        5.31      3.66 o 
  -7   5  13        0.28        2.42      4.61 o 
  -6   5  13        0.02        5.92      4.21 o 
  -5   5  13       22.09       25.23      7.58 o 
  -4   5  13       20.25       20.63      6.75 o 
 -13   0  14        0.36        3.54      4.75 o 
 -12   0  14        2.37        2.28      3.35 o 
 -11   0  14       27.12       34.67      7.70 o 
 -10   0  14        3.04        3.68      4.48 o 
  -9   0  14       67.04       77.83     10.65 o 
  -8   0  14       32.17       35.53      7.42 o 
  -7   0  14        0.24        1.42      3.64 o 
  -6   0  14        6.81       10.91      4.73 o 
  -5   0  14        7.94        4.51      3.25 o 
  -4   0  14      135.31      146.51     12.88 o 
  -3   0  14      149.72      163.11     13.82 o 
  -2   0  14        8.43       10.56      4.96 o 
  -1   0  14       40.26       45.99      8.17 o 
   0   0  14        0.23        5.64      4.48 o 
 -13   1  14        0.78        0.15      2.92 o 
 -12   1  14        2.42        5.59      8.91 o 
 -11   1  14       11.53       10.96      3.22 o 
 -10   1  14        3.17        6.12      4.54 o 
  -9   1  14        4.07        8.51      3.72 o 
  -8   1  14        8.69       12.03      3.36 o 
  -7   1  14       12.48       16.02      4.32 o 
  -6   1  14        0.42        1.68      3.22 o 
  -5   1  14       16.34       14.64      3.59 o 
  -4   1  14        0.01        3.96      3.80 o 
  -3   1  14       21.32       20.74      4.95 o 
  -2   1  14        1.51        1.47      2.67 o 
  -1   1  14        7.50        8.88      3.45 o 
   0   1  14        0.16        4.83      3.95 o 
 -13   2  14        0.09        7.30      6.65 o 
 -12   2  14        0.01        8.28      5.33 o 
 -11   2  14       12.79       13.31      4.16 o 
 -10   2  14        1.65        2.88      2.21 o 
  -9   2  14        3.54        5.96      4.64 o 
  -8   2  14        2.17        4.03      4.13 o 
  -7   2  14        9.83       11.35      3.36 o 
  -6   2  14        4.69        4.44      2.59 o 
  -5   2  14        0.01        2.81      6.59 o 
  -4   2  14        2.92        1.03      2.63 o 
  -3   2  14        1.47        3.16      5.06 o 
  -2   2  14        2.36        9.61      5.32 o 
  -1   2  14        1.29        0.68      5.19 o 
 -12   3  14        3.85       10.35      5.68 o 
 -11   3  14        1.40        4.49      3.48 o 
 -10   3  14        7.47       10.27      4.09 o 
  -9   3  14        1.25        2.47      4.07 o 
  -8   3  14        9.56        9.51      5.08 o 
  -7   3  14        0.06       -1.50      3.58 o 
  -6   3  14       14.71       18.49      6.15 o 
  -5   3  14        7.51       13.01      5.83 o 
  -4   3  14       10.14       18.54      6.97 o 
  -3   3  14       23.84       28.24      7.16 o 
  -2   3  14        3.82        4.31      4.42 o 
 -10   4  14        0.30        5.53      5.04 o 
  -9   4  14        8.57       10.49      4.03 o 
  -8   4  14        3.16        3.96      4.70 o 
  -7   4  14        2.21        3.05      3.91 o 
  -6   4  14        0.25        0.97      3.92 o 
  -5   4  14       19.13       19.52      6.87 o 
  -4   4  14       25.61       17.37      7.37 o 
  -3   4  14        0.41        1.31      4.43 o 
 -13   1  15        0.24        0.62      2.73 o 
 -12   1  15        2.15        8.76      3.37 o 
 -11   1  15       16.47       18.94      4.24 o 
 -10   1  15        0.22        5.26      5.01 o 
  -9   1  15        2.02        1.33      4.85 o 
  -8   1  15        0.74        3.07      2.69 o 
  -7   1  15        4.41        3.71      2.97 o 
  -6   1  15        0.00        3.53      2.85 o 
  -5   1  15       13.40       15.86      3.98 o 
  -4   1  15       20.43       23.43      4.46 o 
  -3   1  15        2.36        7.38      8.14 o 
  -2   1  15        2.35        6.14      3.07 o 
  -1   1  15        0.76        3.36      2.67 o 
 -12   2  15       12.73       13.52      6.63 o 
 -11   2  15       10.49       15.09      4.56 o 
 -10   2  15        0.28        5.39      5.15 o 
  -9   2  15        0.01       -5.03      5.03 o 
  -8   2  15        0.39        0.39      4.38 o 
  -7   2  15        2.58        5.33      3.40 o 
  -6   2  15        3.77        5.27      2.88 o 
  -5   2  15        1.53        2.81      2.64 o 
  -4   2  15        7.62        4.80      3.02 o 
  -3   2  15       24.63       35.22      8.85 o 
  -2   2  15        4.26       -0.32      4.34 o 
 -11   3  15        6.10       12.92      4.26 o 
 -10   3  15        3.20        3.56      6.81 o 
  -9   3  15        5.80        9.89      5.56 o 
  -8   3  15        2.85        1.17      4.47 o 
  -7   3  15        0.00        4.11      4.73 o 
  -6   3  15        0.00        6.93      4.74 o 
  -5   3  15        0.00       10.36      6.39 o 
  -4   3  15        3.71        9.57      5.43 o 
  -3   3  15        3.30        3.49      5.77 o 
  -9   4  15        0.71        3.23      4.51 o 
  -8   4  15        2.16        3.74      5.47 o 
  -7   4  15        1.79        3.07      4.18 o 
  -6   4  15        0.11        2.70      4.96 o 
  -5   4  15        4.82        8.59      5.68 o 
 -13   0  16        0.11        0.44      4.44 o 
 -12   0  16        2.33       -1.19      4.38 o 
 -11   0  16       11.10       10.89      5.45 o 
 -10   0  16        0.28       -2.49      4.14 o 
  -9   0  16        2.07       -1.35      3.87 o 
  -8   0  16        6.21       -0.65      3.52 o 
  -7   0  16        6.86        6.98      4.61 o 
  -6   0  16        0.38        5.49      4.50 o 
  -5   0  16       15.90       21.90      6.38 o 
  -4   0  16        1.79       -1.36      3.68 o 
  -3   0  16        0.22        7.51      4.41 o 
 -13   1  16        0.65        4.46      4.44 o 
 -12   1  16        1.69       10.44      3.80 o 
 -11   1  16        2.97       15.49      6.40 o 
 -10   1  16        0.30        2.77      4.28 o 
  -9   1  16        0.15        2.16      6.12 o 
  -8   1  16        0.70        3.38      2.93 o 
  -7   1  16        3.64        0.60      5.06 o 
  -6   1  16        2.40        2.04      6.76 o 
  -5   1  16        7.94        6.73      3.16 o 
  -4   1  16       30.87       29.18     10.08 o 
  -3   1  16        0.57       -1.89      3.85 o 
 -12   2  16        1.06        2.96      3.08 o 
 -11   2  16        2.97        9.81      3.65 o 
 -10   2  16        0.02       -3.04      5.32 o 
  -9   2  16        0.09        9.15      5.29 o 
  -8   2  16        4.26        6.14      3.40 o 
  -7   2  16        0.11        4.16      3.09 o 
  -6   2  16        1.50        3.09      2.53 o 
  -5   2  16        0.02        0.29      2.82 o 
  -4   2  16        0.00        1.00      4.34 o 
  -3   2  16        5.43       11.77      5.99 o 
 -11   3  16        1.18        6.22      3.40 o 
 -10   3  16        0.63        2.13      4.56 o 
  -9   3  16        0.35        0.05      4.23 o 
  -8   3  16        1.68       -5.13      5.13 o 
  -7   3  16        0.51       -4.47      4.47 o 
  -6   3  16        0.74       -0.35      4.15 o 
  -5   3  16        0.74        1.19      4.83 o 
 -12   1  17        2.77        5.49      2.80 o 
 -11   1  17        5.19       20.64      8.05 o 
 -10   1  17        1.12        1.08      5.17 o 
  -9   1  17        0.53        1.95      2.70 o 
  -8   1  17        0.27        0.87      3.40 o 
  -7   1  17        6.23        7.12      7.75 o 
  -6   1  17       11.92       12.89      3.93 o 
  -5   1  17        1.34        4.60      3.37 o 
  -4   1  17        3.18        6.82      4.19 o 
 -11   2  17        0.46       -4.86      4.86 o 
 -10   2  17        3.48        9.06      6.15 o 
  -9   2  17        0.09       11.99      6.27 o 
  -8   2  17        0.23        1.21      3.12 o 
  -7   2  17        5.29        8.73      3.91 o 
  -6   2  17        0.51        7.28      3.22 o 
  -5   2  17        2.77       14.97      6.47 o 
  -9   3  17        0.44       -0.61      4.17 o 
  -8   3  17        1.96        2.78      4.71 o 
  -7   3  17        3.03        7.34      4.61 o 
 -11   0  18        5.61       12.56      6.40 o 
 -10   0  18        0.01        2.32      4.49 o 
  -9   0  18        0.15       -1.76      4.01 o 
  -8   0  18        0.32       -4.26      4.26 o 
  -7   0  18       24.92       29.45      7.91 o 
  -6   0  18       28.15       27.37      7.40 o 
 -11   1  18        0.60       -0.84      4.04 o 
 -10   1  18        1.79        5.85      3.79 o 
  -9   1  18        0.04        3.09      3.23 o 
  -8   1  18        1.70       10.54      4.07 o 
  -7   1  18        0.95        2.15      3.65 o 
  -6   1  18        2.37        1.91      4.88 o 
  -9   2  18        0.39        0.38      3.16 o 
  -8   2  18        0.13        6.26      3.64 o 
                                                 
